# Supplementary material for: Histone β‐hydroxybutyrylation is critical in reversal of sarcopenia
Source: Aging Cell. 2024 Jul 30;23(11):e14284. doi: 10.1111/acel.14284 (PMC11561670; doi:10.1111/acel.14284)
Supplement: Supplementary file 1 — Data S1. [file ACEL-23-e14284-s001.zip]

Archive with 5 entries (5 files):
- Supplementary Table 2.xlsx
- Supplementary Table 3.xlsx
- Supplementary Table 4.xlsx
- Supplementary Table 5.xlsx
- Supplementary Figures and Table 1.docx
