# Supplementary material for: Histone β‐hydroxybutyrylation is critical in reversal of sarcopenia
Source: Aging Cell. 2024 Jul 30;23(11):e14284. doi: 10.1111/acel.14284 (PMC11561670; doi:10.1111/acel.14284)
Supplement: Supplementary file 1 — Data S1. [file ACEL-23-e14284-s001.zip › Supplementary Table 2.xlsx]

## Sheet: Supplementary Table 3. The diff
logFC	AveExpr	t	P.Value	adj.P.Val	B	Gene	Group
1.15365	6.61785	18.5433	5.11e-13	8.07e-09	19.5181	Apoe	Up
0.756195	7.21371	12.9663	1.86e-10	8.47e-07	14.2281	Phlda3	Up
0.871817	7.20485	12.4787	3.44e-10	8.47e-07	13.6379	Crip1	Up
1.19032	5.13826	12.747	2.45e-10	8.47e-07	13.5724	Uqcr11	Up
0.796791	6.81295	12.3322	4.15e-10	8.47e-07	13.4376	Ifi27l2a	Up
0.694553	6.85328	12.3168	4.23e-10	8.47e-07	13.4218	Ppp1r14b	Up
0.973135	5.5718	12.3863	3.87e-10	8.47e-07	13.3249	Cebpd	Up
-0.657027	7.89641	-12.1666	5.14e-10	8.47e-07	13.2665	Vcan	Down
0.617638	8.9568	12.0974	5.63e-10	8.47e-07	13.1853	Rpl8	Up
0.740062	6.61618	12.1224	5.45e-10	8.47e-07	13.1644	Gadd45g	Up
0.844859	6.79702	11.7959	8.39e-10	9.02e-07	12.7606	D8Ertd738e	Up
0.686567	7.48818	11.7758	8.62e-10	9.02e-07	12.7567	Vamp5	Up
0.636105	8.31735	11.7639	8.76e-10	9.02e-07	12.7489	Junb	Up
0.747935	6.73896	11.7617	8.79e-10	9.02e-07	12.7144	Trir	Up
0.91999	5.15397	11.7323	9.14e-10	9.02e-07	12.428	Timm13	Up
0.715301	6.70134	11.5288	1.2e-09	1.06e-06	12.4101	Jsrp1	Up
0.733911	6.4526	11.4489	1.34e-09	1.06e-06	12.2916	Pacsin3	Up
1.00282	6.1566	11.4549	1.33e-09	1.06e-06	12.2725	Cox8a	Up
0.67289	7.49226	11.3369	1.56e-09	1.07e-06	12.1747	Hnrnpab	Up
-1.31743	4.10499	-12.0619	5.9e-10	8.47e-07	12.1223	Mki67	Down
-0.62921	6.99724	-11.2319	1.81e-09	1.16e-06	12.0253	Sgcd	Down
0.667531	8.15859	11.1739	1.96e-09	1.16e-06	11.9548	Rps9	Up
0.671591	7.26822	11.1654	1.98e-09	1.16e-06	11.9397	Hes6	Up
-0.918636	4.89164	-11.3733	1.49e-09	1.07e-06	11.8968	Top2a	Down
0.641411	7.19593	10.9539	2.67e-09	1.51e-06	11.6484	Selenow	Up
0.670706	6.57606	10.8842	2.95e-09	1.61e-06	11.5391	Igfbp6	Up
-1.14824	4.24503	-11.3763	1.48e-09	1.07e-06	11.5231	Anln	Down
0.876331	5.8174	10.8306	3.18e-09	1.62e-06	11.4123	Cox5b	Up
0.651932	6.58069	10.6576	4.08e-09	1.9e-06	11.2245	Ypel3	Up
0.588701	6.73268	10.636	4.21e-09	1.9e-06	11.1978	Pdlim7	Up
-0.681628	10.3836	-10.4835	5.26e-09	2.24e-06	10.9466	Xist	Down
0.641931	7.01204	10.4313	5.67e-09	2.3e-06	10.9095	Tmed9	Up
0.729071	7.00248	10.3866	6.06e-09	2.33e-06	10.845	Rplp2	Up
0.763632	5.84507	10.3618	6.28e-09	2.36e-06	10.7701	Tnfrsf12a	Up
0.628646	6.69598	10.2942	6.95e-09	2.38e-06	10.7092	Snrpb	Up
0.606933	6.55339	10.2939	6.95e-09	2.38e-06	10.7065	Eif6	Up
0.589577	6.63061	10.2713	7.18e-09	2.38e-06	10.6752	Gipc1	Up
0.89221	4.72064	10.4499	5.52e-09	2.29e-06	10.6661	Mrps26	Up
0.74864	6.20936	10.242	7.51e-09	2.38e-06	10.6215	Edf1	Up
0.769548	5.66101	10.2395	7.53e-09	2.38e-06	10.5806	Gm3375	Up
0.689172	7.86378	10.162	8.46e-09	2.62e-06	10.511	Cebpb	Up
0.702193	6.49481	10.1466	8.65e-09	2.63e-06	10.4916	Scx	Up
0.745854	7.85141	10.1324	8.84e-09	2.63e-06	10.4673	Hnrnpa0	Up
-0.639681	7.70285	-10.0783	9.59e-09	2.78e-06	10.3884	Smg1	Down
0.774364	5.60918	10.0706	9.7e-09	2.78e-06	10.3352	Ndufa13	Up
0.625258	6.31066	10.0179	1.05e-08	2.86e-06	10.2996	Fam171a2	Up
0.853578	5.31833	10.0491	1e-08	2.78e-06	10.2668	Ndufa2	Up
0.592428	6.77483	9.9155	1.23e-08	3.16e-06	10.1526	Lzts2	Up
-1.13608	3.87018	-10.4039	5.91e-09	2.33e-06	10.1088	Cenpf	Down
-0.871155	7.16031	-9.77232	1.53e-08	3.53e-06	9.93461	F830016B08Rik	Down
-0.888115	7.92764	-9.74147	1.6e-08	3.59e-06	9.87589	Zbtb20	Down
-0.638371	7.28253	-9.72023	1.66e-08	3.59e-06	9.8533	Usp34	Down
-0.722147	7.34594	-9.70546	1.69e-08	3.59e-06	9.82993	4932438A13Rik	Down
-0.754669	5.51481	-9.72463	1.64e-08	3.59e-06	9.82458	Sacs	Down
0.739697	5.71719	9.707	1.69e-08	3.59e-06	9.81516	Fis1	Up
-0.629399	6.67598	-9.66926	1.79e-08	3.64e-06	9.78151	Dmxl1	Down
-0.757552	7.32387	-9.66617	1.8e-08	3.64e-06	9.77008	Lnpep	Down
0.658348	6.20958	9.63698	1.88e-08	3.72e-06	9.72989	Mbd3	Up
0.705694	5.35731	9.65566	1.83e-08	3.66e-06	9.70789	Samd1	Up
0.607341	6.61145	9.59104	2.02e-08	3.89e-06	9.66236	Lemd2	Up
1.22287	4.09405	9.90822	1.24e-08	3.16e-06	9.63536	Ndufs6	Up
0.586	7.4896	9.54378	2.18e-08	4e-06	9.57786	Cox4i1	Up
0.739662	5.7996	9.52438	2.24e-08	4.07e-06	9.54681	Ano8	Up
0.696399	7.99434	9.51038	2.29e-08	4.12e-06	9.51623	Tnnc2	Up
0.616779	6.07414	9.49151	2.36e-08	4.15e-06	9.50653	Akt1s1	Up
0.823932	4.77942	9.55139	2.15e-08	4e-06	9.45379	Tpgs1	Up
0.680149	5.21526	9.46015	2.48e-08	4.31e-06	9.40273	Mief2	Up
0.74137	5.13111	9.44147	2.56e-08	4.39e-06	9.36267	Eif3g	Up
0.609079	5.73065	9.33391	3.03e-08	4.7e-06	9.25493	Banf1	Up
0.677207	5.34427	9.32063	3.1e-08	4.7e-06	9.20807	Ccdc124	Up
0.686753	5.56099	9.28813	3.26e-08	4.86e-06	9.17549	Igsf8	Up
-0.741556	7.17131	-9.2723	3.34e-08	4.92e-06	9.15892	Zbed6	Down
-0.661209	5.63131	-9.26851	3.36e-08	4.92e-06	9.14952	Phip	Down
-0.600271	6.81472	-9.24242	3.51e-08	4.99e-06	9.11823	Ubn2	Down
0.765801	6.95917	9.22643	3.6e-08	5.04e-06	9.09057	Rpl36	Up
0.630001	5.61931	9.2132	3.67e-08	5.09e-06	9.06421	Lrfn4	Up
-0.652442	5.73756	-9.19899	3.76e-08	5.16e-06	9.04716	Zfp292	Down
0.632297	5.71143	9.12836	4.21e-08	5.56e-06	8.93673	Ier5	Up
-0.651797	8.59247	-9.12664	4.22e-08	5.56e-06	8.89263	Nfat5	Down
0.599909	7.03765	9.05586	4.74e-08	5.92e-06	8.81629	Fkbp8	Up
-0.65377	6.69526	-9.0234	4.99e-08	6.11e-06	8.77196	Lyst	Down
0.657109	8.05497	8.95666	5.57e-08	6.66e-06	8.62943	Jund	Up
0.633375	5.46081	8.8805	6.3e-08	7.27e-06	8.53749	Sart1	Up
0.735129	6.48527	8.86931	6.42e-08	7.27e-06	8.52783	Nr2f6	Up
0.773687	6.72893	8.8677	6.44e-08	7.27e-06	8.52001	Cox6a1	Up
0.879792	6.30526	8.82988	6.85e-08	7.58e-06	8.46724	Akap17a	Up
0.59033	5.95763	8.82546	6.9e-08	7.58e-06	8.46198	Selenom	Up
-0.658144	5.21782	-8.82439	6.91e-08	7.58e-06	8.43269	Gm33989	Down
0.62452	5.28817	8.73654	8e-08	8.33e-06	8.29979	Rapsn	Up
0.775905	5.23898	8.71238	8.32e-08	8.53e-06	8.2567	Tmem134	Up
0.608383	5.53531	8.6686	8.95e-08	8.78e-06	8.20301	Mid1ip1	Up
0.725999	4.8505	8.69391	8.58e-08	8.63e-06	8.18691	Mrpl14	Up
1.38088	3.42668	9.16147	3.99e-08	5.44e-06	8.17276	Tomm7	Up
-0.59465	6.8069	-8.65628	9.14e-08	8.88e-06	8.17054	Mycbp2	Down
-0.823577	4.27566	-8.75916	7.7e-08	8.16e-06	8.15123	Rgs17	Down
-0.645741	6.2359	-8.58692	1.03e-07	9.28e-06	8.07083	Sytl5	Down
0.692486	5.17166	8.58536	1.03e-07	9.28e-06	8.05025	Ssbp4	Up
0.850778	4.52052	8.60295	9.99e-08	9.28e-06	7.98172	Glrx5	Up
0.738092	5.86752	8.51565	1.16e-07	9.83e-06	7.95794	Drap1	Up
0.794775	5.05274	8.49395	1.2e-07	1.01e-05	7.89304	Stub1	Up
0.746196	4.59969	8.46684	1.26e-07	1.04e-05	7.78982	Dohh	Up
0.605258	6.96775	8.42761	1.34e-07	1.09e-05	7.78274	Rabac1	Up
0.669375	4.95616	8.40869	1.39e-07	1.11e-05	7.74859	Spsb2	Up
0.695293	5.16304	8.36108	1.5e-07	1.17e-05	7.68742	Uqcc2	Up
0.63863	5.96583	8.29956	1.67e-07	1.25e-05	7.59735	Mafa	Up
-0.734528	10.0085	-8.36521	1.49e-07	1.17e-05	7.57857	Neb	Down
0.799712	6.31999	8.23795	1.86e-07	1.37e-05	7.48462	Uqcrq	Up
-0.603981	5.71103	-8.14861	2.17e-07	1.53e-05	7.3464	Zfp386	Down
-0.66715	5.31518	-8.13431	2.22e-07	1.53e-05	7.31947	Fmn1	Down
-0.632561	8.35814	-8.12792	2.25e-07	1.54e-05	7.21949	Birc6	Down
-0.639315	7.5085	-8.07666	2.46e-07	1.66e-05	7.15966	Lpp	Down
0.872545	3.97502	8.1206	2.28e-07	1.55e-05	7.07955	Lsm4	Up
0.612477	6.5841	7.93961	3.12e-07	1.92e-05	6.95892	Mustn1	Up
0.598884	5.57731	7.88342	3.45e-07	2.05e-05	6.89508	Nenf	Up
0.795568	4.98339	7.88401	3.45e-07	2.05e-05	6.88482	Taf10	Up
0.706964	4.6462	7.89532	3.38e-07	2.03e-05	6.87558	Lamtor2	Up
-0.693084	9.17192	-7.91952	3.24e-07	1.96e-05	6.82472	Prune2	Down
0.649751	4.77742	7.79203	4.06e-07	2.3e-05	6.71677	Bok	Up
-1.46029	3.59408	-8.0064	2.78e-07	1.8e-05	6.68191	LOC105243553	Down
0.698052	4.9304	7.74883	4.38e-07	2.44e-05	6.6535	Mrpl2	Up
0.59948	5.78143	7.73412	4.5e-07	2.47e-05	6.63102	Dapk3	Up
-0.636948	4.79298	-7.71526	4.65e-07	2.49e-05	6.58797	Ndst4	Down
0.626859	7.88382	7.75505	4.33e-07	2.44e-05	6.57564	Pebp1	Up
0.713344	4.35982	7.71727	4.64e-07	2.49e-05	6.53888	2410006H16Rik	Up
0.629728	5.21313	7.65893	5.15e-07	2.65e-05	6.50757	Ciao2b	Up
0.59587	5.08642	7.59342	5.79e-07	2.86e-05	6.39202	Trim54	Up
0.779236	4.07779	7.66097	5.13e-07	2.65e-05	6.38512	Ino80b	Up
0.627065	6.03514	7.57961	5.94e-07	2.91e-05	6.34782	Ndufb11	Up
-0.597527	5.66702	-7.56415	6.11e-07	2.97e-05	6.33501	Zim1	Down
0.589016	7.80069	7.61381	5.58e-07	2.81e-05	6.32397	Fau	Up
0.833058	4.15399	7.61259	5.6e-07	2.81e-05	6.3219	Tmem160	Up
-0.591595	8.17108	-7.6168	5.55e-07	2.81e-05	6.31516	Prrc2c	Down
-0.619299	4.67879	-7.54712	6.3e-07	3.04e-05	6.29245	Zfp945	Down
0.707634	5.34348	7.53454	6.44e-07	3.09e-05	6.28997	Rex1bd	Up
-0.660571	6.43757	-7.43214	7.77e-07	3.52e-05	6.06177	Zfhx4	Down
0.598911	5.05974	7.39071	8.38e-07	3.73e-05	6.03638	Naxe	Up
0.604322	4.78564	7.38911	8.4e-07	3.73e-05	6.02601	Srsf9	Up
0.667098	4.50007	7.39801	8.27e-07	3.7e-05	6.01968	Ocel1	Up
0.785827	4.29137	7.31846	9.57e-07	4.09e-05	5.85488	H2aj	Up
-0.710841	4.38252	-7.30911	9.74e-07	4.15e-05	5.85227	Itga1	Down
0.754388	5.81224	7.28299	1.02e-06	4.27e-05	5.82468	Atp5e	Up
-0.967137	3.5342	-7.38482	8.47e-07	3.75e-05	5.74835	Ckap2	Down
-0.6772	4.24423	-7.2547	1.08e-06	4.4e-05	5.7404	Cep290	Down
-1.20407	2.78807	-7.70865	4.71e-07	2.5e-05	5.72426	Hmmr	Down
0.744181	4.25377	7.21975	1.15e-06	4.59e-05	5.68081	Gm2000	Up
-0.79584	11.4531	-7.28866	1.01e-06	4.24e-05	5.58841	Ttn	Down
-0.636317	7.24878	-7.19546	1.2e-06	4.72e-05	5.58043	Kmt2e	Down
0.612373	4.6763	7.13318	1.35e-06	5.19e-05	5.56986	Irf3	Up
-1.27402	2.67676	-7.60459	5.68e-07	2.82e-05	5.46892	Aspm	Down
0.690309	4.84612	7.04861	1.58e-06	5.88e-05	5.42315	Sap30l	Up
-0.591963	5.37059	-6.98191	1.79e-06	6.32e-05	5.29256	Dop1a	Down
-0.589908	4.60715	-6.96957	1.84e-06	6.4e-05	5.27442	Napb	Down
-0.768945	4.78345	-6.96668	1.85e-06	6.42e-05	5.27392	E430024I08Rik	Down
-0.703726	4.52558	-6.96199	1.86e-06	6.44e-05	5.25587	Dmd	Down
0.705941	4.51618	6.95948	1.87e-06	6.44e-05	5.25103	Tbcc	Up
-0.671969	4.43536	-6.95261	1.9e-06	6.5e-05	5.23328	Alms1	Down
-1.09417	3.03468	-7.21981	1.15e-06	4.59e-05	5.22051	Cenpe	Down
0.830338	3.81546	6.99142	1.76e-06	6.26e-05	5.20241	Ccs	Up
0.603936	4.67123	6.91136	2.05e-06	6.89e-05	5.17173	Avpi1	Up
-1.54433	2.87461	-7.26969	1.05e-06	4.34e-05	5.11599	Gm31443	Down
0.65253	10.5199	7.01092	1.7e-06	6.18e-05	5.09473	LOC118568312	Up
0.586181	5.33605	6.86593	2.23e-06	7.23e-05	5.07908	Nlgn4l	Up
0.599946	4.82234	6.84533	2.32e-06	7.49e-05	5.05359	Hypk	Up
-0.755167	3.89947	-6.87451	2.2e-06	7.16e-05	5.02204	Zfp971	Down
0.722415	4.3668	6.83352	2.38e-06	7.54e-05	5.01482	Znhit2	Up
0.640038	5.53421	6.83416	2.37e-06	7.54e-05	5.00987	Wtip	Up
-0.610237	4.69291	-6.80967	2.49e-06	7.73e-05	4.98714	Aldh1l2	Down
-0.73219	4.32851	-6.81218	2.48e-06	7.71e-05	4.97301	Cep192	Down
0.6465	4.47445	6.75587	2.76e-06	8.23e-05	4.88203	Mpv17l2	Up
0.755374	4.55836	6.74568	2.81e-06	8.3e-05	4.86639	Ccdc85b	Up
-0.766911	5.17215	-6.74548	2.81e-06	8.3e-05	4.86246	D830031N03Rik	Down
0.997611	3.13956	6.92433	2e-06	6.79e-05	4.83295	Nfkbil1	Up
0.621047	4.73694	6.7212	2.95e-06	8.54e-05	4.82517	Etfb	Up
0.746697	4.02656	6.74055	2.84e-06	8.3e-05	4.81054	Mea1	Up
-1.05218	2.87925	-7.00862	1.71e-06	6.18e-05	4.80617	Cip2a	Down
-0.67488	4.56865	-6.70777	3.03e-06	8.63e-05	4.79762	Syne2	Down
0.69502	4.48593	6.70083	3.07e-06	8.69e-05	4.78196	Rrad	Up
-0.598752	4.47351	-6.68197	3.18e-06	8.92e-05	4.74738	Fam126b	Down
-0.609442	10.1023	-6.78132	2.63e-06	7.96e-05	4.66806	Dst	Down
0.711764	4.12501	6.64888	3.39e-06	9.34e-05	4.66037	Rnf5	Up
0.588948	4.38345	6.60307	3.7e-06	9.95e-05	4.59901	Psmb10	Up
-0.591838	4.59102	-6.59661	3.75e-06	0.000100225	4.59359	Rora	Down
-0.605707	5.05667	-6.57991	3.88e-06	0.000102369	4.55531	Slfn9	Down
-0.655637	4.8474	-6.51643	4.39e-06	0.000109956	4.44254	Diaph2	Down
-0.708707	4.05281	-6.50614	4.47e-06	0.000110959	4.39436	Zfp809	Down
-0.589494	4.4077	-6.48596	4.65e-06	0.000114295	4.38413	Metap1d	Down
0.904585	3.46996	6.56436	3.99e-06	0.000104241	4.37477	C1rb	Up
0.590766	4.41839	6.45969	4.9e-06	0.000119584	4.33584	Rab4b	Up
0.677031	5.46585	6.47311	4.77e-06	0.000116841	4.32916	Smdt1	Up
0.674156	4.43711	6.44899	5e-06	0.000120895	4.3162	Nhp2	Up
0.637431	4.41614	6.44368	5.06e-06	0.000121534	4.30583	Ndufb3	Up
-0.979498	3.08662	-6.58498	3.84e-06	0.000101827	4.25864	Gm26944	Down
-0.750903	3.67071	-6.43081	5.19e-06	0.000123335	4.19761	Bicd1	Down
-0.597117	11.1673	-6.56272	4.01e-06	0.000104241	4.19753	Malat1	Down
-0.635395	4.4613	-6.37517	5.79e-06	0.000133803	4.17896	Zfp329	Down
0.597637	5.27862	6.34857	6.1e-06	0.000138531	4.10134	Gadd45b	Up
-0.994789	2.8491	-6.53843	4.2e-06	0.000107618	4.06198	Ccnb1	Down
-0.896146	3.15872	-6.38082	5.72e-06	0.00013351	3.95501	Ccna2	Down
-0.916619	3.32294	-6.32523	6.39e-06	0.000143218	3.91604	Gm39469	Down
0.755554	3.60661	6.26887	7.14e-06	0.000154646	3.89664	Bola1	Up
-0.655424	4.54665	-6.22494	7.79e-06	0.000164594	3.89568	Usp37	Down
-0.704847	3.63428	-6.25826	7.29e-06	0.00015687	3.88381	Zfp942	Down
-0.672756	4.24647	-6.18542	8.43e-06	0.000173564	3.81686	Zfp758	Down
0.674935	3.96936	6.17982	8.53e-06	0.000175289	3.78886	Mrps12	Up
0.602026	4.25176	6.11964	9.62e-06	0.000191515	3.69329	Nans	Up
-0.642168	4.17332	-6.11758	9.66e-06	0.000191806	3.68636	3300002I08Rik	Down
-0.760993	4.45204	-6.09425	1.01e-05	0.000198258	3.647	Ptprd	Down
-0.619458	4.49437	-6.0627	1.08e-05	0.000207134	3.58594	Abca9	Down
-0.694669	5.53123	-6.08302	1.04e-05	0.000200833	3.56325	Stard9	Down
-0.644839	4.07293	-6.0535	1.1e-05	0.000209729	3.56067	Zfp157	Down
0.693661	3.92922	6.05786	1.09e-05	0.000208531	3.55824	Hmga1b	Up
0.671826	4.2717	6.04321	1.12e-05	0.000213349	3.54843	Mien1	Up
0.697071	8.13181	6.15874	8.89e-06	0.00018021	3.52127	Rpl41	Up
0.638394	6.65376	6.11015	9.8e-06	0.000193319	3.51716	Rpl37	Up
0.722439	5.09228	6.03728	1.13e-05	0.00021488	3.5086	Ier5l	Up
0.626276	4.29189	5.9848	1.26e-05	0.000229554	3.43717	Sdf2l1	Up
-0.769238	3.44216	-6.02949	1.15e-05	0.000216133	3.43138	BC024063	Down
-0.612298	3.95755	-5.98561	1.26e-05	0.000229441	3.42573	Cep85l	Down
0.945461	3.22497	6.03636	1.14e-05	0.000215023	3.38211	Bola2	Up
-0.661746	4.15154	-5.95721	1.33e-05	0.000238621	3.3816	Cep295	Down
0.616566	4.59033	5.93264	1.4e-05	0.000246351	3.33158	Siva1	Up
0.953131	3.37831	5.9816	1.27e-05	0.000230511	3.32538	Romo1	Up
-0.604658	3.9054	-5.89061	1.53e-05	0.000263921	3.24301	Acer3	Down
-0.600185	4.83061	-5.88913	1.53e-05	0.000264427	3.234	Ifi208	Down
-0.760516	3.67284	-5.8881	1.54e-05	0.000264693	3.21292	Gm8369	Down
0.638306	3.90324	5.87113	1.59e-05	0.00027192	3.20599	Pfdn6	Up
0.633041	4.15692	5.84602	1.67e-05	0.000281038	3.16907	Camk2n2	Up
-0.654669	3.81974	-5.81962	1.77e-05	0.000291648	3.10186	Fam111a	Down
-1.12552	2.36395	-6.1152	9.7e-06	0.000192237	3.08276	Diaph3	Down
-0.618036	4.25427	-5.75069	2.03e-05	0.000321106	2.98519	G2e3	Down
-0.621598	4.99211	-5.76267	1.98e-05	0.000316494	2.97144	Psd3	Down
-1.06868	3.03824	-5.83568	1.71e-05	0.000285071	2.96358	Ppp1ccb	Down
0.652342	4.14462	5.72857	2.13e-05	0.000331075	2.94219	Polr2l	Up
-0.706846	3.63577	-5.74039	2.08e-05	0.000324729	2.93363	Tpx2	Down
-0.786549	5.93654	-5.76747	1.96e-05	0.000315286	2.89229	TrnP	Down
0.701819	3.73294	5.68464	2.33e-05	0.000356446	2.83876	Cops9	Up
-0.600465	4.48258	-5.66374	2.43e-05	0.000365778	2.80833	Zfp950	Down
-0.764185	3.49221	-5.66178	2.44e-05	0.000366898	2.7666	AB010352	Down
-0.754424	3.38514	-5.65311	2.49e-05	0.000369316	2.73351	Gm14410	Down
-0.747698	3.6393	-5.59524	2.8e-05	0.00040603	2.65983	Gm51436	Down
-1.25741	2.26224	-5.85583	1.64e-05	0.000278131	2.59439	LOC118568180	Down
-1.61596	1.69161	-6.22561	7.78e-06	0.000164594	2.57237	Gm35266	Down
1.64908	1.55731	6.33651	6.24e-06	0.000141062	2.56727	Snrpf	Up
-0.927483	2.63528	-5.67759	2.36e-05	0.000360269	2.54436	Kif11	Down
0.675481	3.72929	5.52265	3.26e-05	0.000457767	2.52976	Mgst3	Up
0.941911	3.56926	5.50863	3.36e-05	0.000467576	2.48564	Gm11942	Up
1.12033	2.16652	5.75469	2.02e-05	0.000319668	2.3942	Ndufaf8	Up
-0.630976	3.88011	-5.44303	3.85e-05	0.000521904	2.38282	Zfp933	Down
-0.757047	2.99579	-5.48716	3.51e-05	0.000484718	2.34504	Smc2	Down
-0.696261	3.69574	-5.42055	4.03e-05	0.000542838	2.33086	Dgkh	Down
-0.665261	3.66769	-5.40435	4.17e-05	0.00055777	2.29812	Gm4924	Down
0.647197	3.75865	5.36122	4.57e-05	0.000593028	2.21963	Paxx	Up
0.594129	3.77988	5.35195	4.66e-05	0.00060353	2.20257	Haghl	Up
0.652247	3.82538	5.34463	4.73e-05	0.000610301	2.18943	Rps19bp1	Up
0.984267	2.35084	5.53753	3.16e-05	0.000446989	2.16949	Mvd	Up
-1.26573	2.11015	-5.62192	2.65e-05	0.000389155	2.12789	Gas2l3	Down
-1.42009	1.87562	-5.73047	2.12e-05	0.00033011	2.09861	B230398E01Rik	Down
0.70843	3.46384	5.26566	5.59e-05	0.000685217	2.01524	Smim12	Up
0.589832	4.06877	5.25133	5.76e-05	0.000700061	2.0046	Grwd1	Up
-0.862682	3.25513	-5.27362	5.49e-05	0.000676416	2.00167	Gm10033	Down
-0.617471	4.5511	-5.24736	5.81e-05	0.000702939	1.96887	Uvssa	Down
-0.671789	3.92178	-5.22376	6.1e-05	0.000731611	1.9525	Zfp182	Down
1.26305	2.27427	5.43357	3.92e-05	0.000531287	1.93064	Gm6311	Up
0.918695	2.49098	5.34443	4.73e-05	0.000610301	1.91535	2200002D01Rik	Up
-0.721544	3.10599	-5.23227	5.99e-05	0.000722393	1.90265	Hoxc5	Down
1.01382	2.26828	5.39599	4.25e-05	0.000564289	1.89047	F8a	Up
0.909809	4.34778	5.19404	6.5e-05	0.00076403	1.8788	Gm5854	Up
0.761052	3.62505	5.17233	6.8e-05	0.000789002	1.84546	Ogfod2	Up
-1.05049	2.61569	-5.2804	5.41e-05	0.000669945	1.84277	Ckap2l	Down
-0.615087	3.79294	-5.15518	7.06e-05	0.000805345	1.8167	Snx10	Down
1.22947	2.09344	5.38987	4.3e-05	0.000570621	1.76028	Dpm3	Up
0.792393	3.31763	5.13992	7.29e-05	0.000824498	1.75842	Endog	Up
-0.625307	3.6687	-5.11472	7.69e-05	0.000854591	1.73475	Gm14295	Down
-0.587589	4.30828	-5.12027	7.6e-05	0.000848133	1.72914	Sesn3	Down
0.683764	6.20768	5.19435	6.49e-05	0.00076403	1.67439	Rps21	Up
-0.647528	3.49392	-5.07048	8.45e-05	0.000915204	1.64069	Zfp994	Down
0.969241	2.33544	5.19291	6.51e-05	0.000764748	1.58609	Naa38	Up
-0.732749	4.47701	-5.0434	8.95e-05	0.000961074	1.56033	Gm15411	Down
0.865583	2.65218	5.08488	8.2e-05	0.000896134	1.52012	Arl4d	Up
-0.663778	3.26309	-4.98409	0.000101639	0.00105654	1.45524	Ptchd4	Down
0.962562	2.48266	5.08046	8.27e-05	0.000901241	1.45134	Vps37d	Up
-1.29786	1.67126	-5.3711	4.47e-05	0.000584207	1.43399	Gm52629	Down
0.603269	9.59825	5.17709	6.74e-05	0.000784415	1.408	AY036118	Up
0.864439	2.71499	4.99857	9.85e-05	0.0010359	1.3816	Tfpt	Up
0.706776	3.2068	4.94035	0.000111629	0.00113498	1.36521	Bbc3	Up
0.664683	3.23859	4.92488	0.000115398	0.0011643	1.33912	Stk19	Up
1.05881	2.19942	5.07062	8.45e-05	0.000915204	1.31138	1110025M09Rik	Up
0.623844	3.39474	4.86677	0.000130751	0.00127836	1.23789	Echdc2	Up
0.586524	3.39909	4.85312	0.000134651	0.00130039	1.21155	Dact2	Up
1.6719	1.10619	5.63014	2.61e-05	0.000384341	1.20756	Gm35144	Up
-0.749585	3.15369	-4.84921	0.000135791	0.0013082	1.18363	LOC118567721	Down
0.66305	3.09431	4.8482	0.000136088	0.00130946	1.17658	Mrps11	Up
0.705085	2.95374	4.85534	0.000134009	0.00129743	1.17022	Coprs	Up
0.901186	2.72225	4.88068	0.000126897	0.00125154	1.16694	Emc9	Up
0.671574	3.42202	4.81705	0.000145538	0.00136538	1.14135	Ctu2	Up
-0.873983	3.09006	-4.82439	0.000143252	0.00135238	1.12683	Fam186b	Down
0.866148	2.84314	4.8379	0.000139141	0.00132591	1.1144	Snhg20	Up
-0.897783	2.3442	-4.90708	0.000119894	0.00119742	1.10013	Ccdc15	Down
0.765618	2.78375	4.82608	0.000142732	0.00134891	1.08349	Pafah1b3	Up
-1.00792	2.21091	-4.93218	0.000113604	0.00114914	1.08334	1700109K24Rik	Down
-1.20882	2.003	-4.99113	0.000100119	0.00104811	1.06705	Mastl	Down
0.602468	4.56269	4.80283	0.000150074	0.00139474	1.05293	Psme2b	Up
0.624776	3.6959	4.75085	0.000167913	0.00153168	1.01199	Sac3d1	Up
-1.11606	2.27115	-4.85375	0.00013447	0.00129944	0.966153	Gm31288	Down
-0.859437	2.48671	-4.79687	0.000152017	0.00140783	0.953154	Gm10777	Down
-1.47261	1.48588	-5.14808	7.16e-05	0.000813539	0.945197	LOC118568031	Down
-0.74518	2.66268	-4.72118	0.000179047	0.00160757	0.863978	LOC115489130	Down
-0.873747	2.22648	-4.78342	0.000156497	0.00143835	0.842368	Kbtbd3	Down
1.83656	0.688198	5.74854	2.04e-05	0.00032172	0.837915	Gm16418	Up
-0.604658	3.53292	-4.65638	0.000206056	0.00179362	0.824979	Olfr810	Down
0.796286	2.91096	4.67093	0.00019965	0.00175429	0.812967	Gm5527	Up
-1.03653	2.2434	-4.76708	0.000162122	0.00148229	0.810684	Knl1	Down
-0.942477	2.50672	-4.70434	0.0001857	0.00165288	0.788823	Tnr	Down
1.21907	1.69029	4.90654	0.000120033	0.00119805	0.757924	2310039H08Rik	Up
0.791065	2.79586	4.65016	0.000208857	0.001812	0.756421	Alkbh7	Up
0.780213	4.70382	4.65705	0.000205755	0.00179199	0.734118	Rps28	Up
0.797327	3.03373	4.61376	0.000226046	0.00192102	0.718236	1110065P20Rik	Up
0.791603	2.90003	4.60364	0.000231078	0.00195432	0.683701	Pmvk	Up
0.741262	2.90485	4.60025	0.000232789	0.0019653	0.678758	Serf1	Up
-0.995554	2.72615	-4.60961	0.000228096	0.00193428	0.662295	LOC118568621	Down
1.20168	1.45947	4.93652	0.000112551	0.00114141	0.65751	Myh6	Up
-0.758291	2.90279	-4.57387	0.000246541	0.00205646	0.627566	Arhgap11a	Down
1.79354	0.641984	5.55993	3.02e-05	0.000430521	0.597029	Pabpn1	Up
0.783955	2.9751	4.55272	0.000258167	0.00212981	0.595173	H2ac18	Up
0.821192	2.7168	4.56338	0.00025224	0.00208945	0.579706	Tusc1	Up
-0.823672	2.58702	-4.57626	0.000245265	0.00205123	0.57792	Ect2	Down
-0.827407	2.65571	-4.56254	0.000252701	0.00209018	0.56643	LOC118568438	Down
-0.674385	3.0831	-4.52395	0.000274877	0.00221557	0.54963	Zfp825	Down
-0.64637	3.12089	-4.51573	0.000279849	0.00224655	0.536264	LOC108167518	Down
-1.04057	1.97448	-4.66588	0.000201849	0.00176658	0.529772	Sycp1	Down
-0.750927	2.71893	-4.5346	0.000268565	0.0021933	0.527093	Gm15764	Down
1.46803	1.11879	5.0434	8.95e-05	0.000961074	0.511858	Gm10288	Up
-0.604573	3.40877	-4.49656	0.000291804	0.00231887	0.506497	Zfp748	Down
-0.889611	2.21842	-4.59043	0.000237815	0.00199633	0.501911	Gm32856	Down
-0.723154	2.65965	-4.51571	0.000279859	0.00224655	0.482294	Gm26512	Down
-0.721145	2.85899	-4.48694	0.000297997	0.00236332	0.457057	Serpinb8	Down
1.20193	2.43947	4.53556	0.000268005	0.00219264	0.454278	Gm11451	Up
-0.633133	3.22478	-4.46896	0.000309933	0.00243456	0.449229	Prickle2	Down
0.863893	2.17127	4.53071	0.00027085	0.00219759	0.383727	Gm6421	Up
-1.55226	1.36323	-4.82024	0.000144539	0.00136087	0.371818	Gm33272	Down
-0.651286	3.09052	-4.41835	0.000346197	0.00263952	0.344482	Strip2	Down
0.613719	3.2471	4.39777	0.000362145	0.00273502	0.30925	Qtrt1	Up
1.02907	1.64945	4.62368	0.000221224	0.00189124	0.308093	Nrtn	Up
-1.05065	1.71712	-4.59424	0.000235851	0.00198406	0.291041	LOC118568244	Down
-0.668046	3.43932	-4.38421	0.000373059	0.00279308	0.281594	Brca2	Down
-0.923862	1.97411	-4.51022	0.000283234	0.00226444	0.273503	9230114K14Rik	Down
0.6785	3.26617	4.37755	0.000378546	0.00282478	0.269332	Zbed5	Up
-1.26335	1.77245	-4.57037	0.000248427	0.00206532	0.261384	LOC118567342	Down
0.691832	2.86137	4.37266	0.000382624	0.00285117	0.239217	Hmga1	Up
-0.590044	3.25857	-4.3576	0.000395458	0.00292062	0.229764	Rfx3	Down
-0.632858	2.85237	-4.36474	0.000389318	0.00288521	0.223526	Tet1	Down
0.600188	3.36183	4.34193	0.000409275	0.00298635	0.198144	Col8a2	Up
0.704487	2.84	4.35139	0.000400881	0.002949	0.196175	B9d2	Up
0.867349	2.10006	4.43273	0.000335474	0.00258271	0.188832	Slpi	Up
0.65199	2.93543	4.32038	0.000429086	0.00310365	0.144817	Chadl	Up
1.23979	1.30401	4.60783	0.000228982	0.00193867	0.0640605	Gm12918	Up
-1.15247	1.57777	-4.50099	0.000288996	0.00230251	0.0638943	Bub1	Down
-1.11927	1.47023	-4.53176	0.000270232	0.00219607	0.0574795	Adgrf5	Down
0.62897	3.18187	4.2523	0.000498269	0.00348127	0.0205646	Pigyl	Up
-1.64806	0.615599	-4.99793	9.87e-05	0.00103661	-0.0268396	LOC118567764	Down
0.881235	1.98288	4.30706	0.000441816	0.00317537	-0.0685573	Gm5617	Up
0.688355	3.06803	4.204	0.000554085	0.00379509	-0.0764263	Pdxp	Up
-0.714197	3.40735	-4.20386	0.000554257	0.00379509	-0.0794214	Gm16907	Down
1.08697	1.50887	4.39557	0.000363895	0.00274398	-0.130194	Tlx2	Up
0.637776	2.79379	4.17243	0.000593947	0.00400445	-0.150787	Rita1	Up
0.698243	2.89498	4.15259	0.000620465	0.00414782	-0.183166	Ccdc12	Up
-0.864453	2.03868	-4.22435	0.00052984	0.00365974	-0.195768	Mybl1	Down
0.89082	2.26669	4.16646	0.000601794	0.00404354	-0.24129	2510022D24Rik	Up
0.93608	1.8838	4.22643	0.000527425	0.00364785	-0.242716	Gm9843	Up
-0.630331	2.89349	-4.11752	0.000670279	0.00441172	-0.251082	LOC115487949	Down
-2.57883	-0.120686	-5.79665	1.85e-05	0.000301576	-0.251155	Lsm5	Down
-0.93378	3.50484	-4.10581	0.000687799	0.00450263	-0.280336	Gm30528	Down
1.92061	0.191624	5.18342	6.65e-05	0.000778095	-0.286586	Gm5874	Up
-0.814219	2.4143	-4.12366	0.000661278	0.00436869	-0.290431	Gm46093	Down
-0.633724	3.16079	-4.08346	0.000722524	0.00467951	-0.313968	Gm41934	Down
0.697621	2.39326	4.09601	0.000702816	0.00457816	-0.342084	Wnt4	Up
-1.28598	1.10836	-4.41046	0.000352224	0.00267533	-0.352987	Gm13650	Down
-0.794309	2.23521	-4.10387	0.000690744	0.00451816	-0.359246	LOC118568082	Down
0.927596	2.26716	4.10042	0.00069602	0.00454702	-0.362279	Gdf5	Up
0.637098	3.04089	4.05771	0.000764731	0.00490081	-0.364403	Hint2	Up
-1.7125	0.438997	-4.84372	0.000137408	0.00131655	-0.375497	6330549D23Rik	Down
-0.634421	2.95621	-4.05204	0.00077436	0.00493757	-0.376655	Aste1	Down
0.762924	2.86122	4.04388	0.000788416	0.00500429	-0.395925	Ndufa3	Up
-0.821388	2.24055	-4.01645	0.000837595	0.00523909	-0.517746	Gm51785	Down
0.724794	3.52076	3.98677	0.000894267	0.00552445	-0.52484	Rpp25l	Up
-0.788407	2.56232	-3.98225	0.000903237	0.00557332	-0.534986	Hells	Down
-0.796667	2.19564	-3.99691	0.000874491	0.00542776	-0.560832	Zfp119a	Down
1.36301	1.08972	4.25821	0.000491843	0.00344838	-0.590992	Gm6552	Up
0.656658	3.05327	3.939	0.000993723	0.00601414	-0.598359	Cyb561d2	Up
-0.681802	2.62295	-3.94252	0.000986039	0.00598139	-0.603886	F730043M19Rik	Down
2.83452	-0.37215	5.74495	2.06e-05	0.000322558	-0.615921	Rn7sk	Up
-0.847934	2.13968	-3.95716	0.000954672	0.00582243	-0.645069	Bub1b	Down
-0.931933	1.59322	-4.03203	0.000809297	0.00509725	-0.673038	Dok6	Down
-0.697248	2.28354	-3.91046	0.00105836	0.00633733	-0.701245	Igsf10	Down
0.598882	2.69154	3.87489	0.00114484	0.00674516	-0.728243	Tead2	Up
1.20729	1.2563	4.08731	0.000716428	0.00464956	-0.74351	Fzd9	Up
0.753624	2.09857	3.90306	0.00107578	0.00641249	-0.746919	Tppp3	Up
-0.779933	2.34529	-3.864	0.0011727	0.00687342	-0.779836	Kif20b	Down
-0.905507	1.85424	-3.90486	0.00107153	0.00640401	-0.805047	Dlgap5	Down
-0.953563	3.03709	-3.82669	0.00127345	0.00728993	-0.81849	Gm39795	Down
-0.753525	2.2599	-3.84416	0.00122523	0.00710742	-0.827207	Iqgap3	Down
-0.768521	2.09604	-3.85589	0.00119391	0.00696519	-0.832982	Dhrs9	Down
-0.699282	2.67606	-3.81754	0.00129945	0.00739716	-0.839369	LOC118568137	Down
-0.600459	3.61092	-3.83174	0.00125932	0.00724659	-0.85007	Megf9	Down
0.59792	2.81677	3.80759	0.00132832	0.00752493	-0.854771	Cst6	Up
-1.08806	1.37158	-3.96849	0.000931093	0.00571394	-0.871054	Zfp820	Down
0.845842	1.86158	3.8531	0.00120129	0.00699679	-0.889623	Gm6685	Up
-0.653684	2.59417	-3.78396	0.0013995	0.00785013	-0.906875	Cenpa	Down
-1.23324	1.03188	-4.05155	0.000775182	0.00493757	-0.913045	Gdap10	Down
-0.617163	2.65081	-3.77704	0.00142105	0.00794559	-0.917415	Zfp458	Down
-0.730317	3.06583	-3.77494	0.00142764	0.0079751	-0.922155	Gm5424	Down
-1.521	1.21394	-4.00096	0.00086671	0.00538793	-0.924156	LOC118567559	Down
1.31678	1.35314	3.92159	0.00103266	0.00621404	-0.966355	Gm7846	Up
0.892125	1.75625	3.78925	0.00138322	0.00778012	-1.02726	Ttc32	Up
0.937005	1.76161	3.78672	0.00139099	0.00781629	-1.03197	Gm13736	Up
-0.62998	2.78511	-3.70918	0.0016508	0.00891895	-1.04548	Gm42127	Down
0.633363	3.01469	3.70007	0.00168434	0.00906467	-1.06825	Rpl37rt	Up
0.780316	3.56416	3.71936	0.00161413	0.00878248	-1.07164	Snrpg	Up
-0.686838	2.2917	-3.70769	0.00165627	0.00893796	-1.07301	Spag5	Down
-0.614879	2.73885	-3.68886	0.00172657	0.00923261	-1.0848	Gm52494	Down
-0.95785	1.81038	-3.74713	0.0015181	0.00838727	-1.08994	Kif20a	Down
-0.683757	2.60204	-3.67285	0.00178869	0.0094968	-1.11794	Cd46	Down
-1.02167	1.117	-3.86657	0.00116606	0.0068472	-1.13211	Gm36298	Down
-0.824518	2.13867	-3.68548	0.00173951	0.00927937	-1.13406	Gm16386	Down
0.756456	2.33682	3.6705	0.00179798	0.00953329	-1.13788	Tm7sf2	Up
-0.835022	1.69867	-3.70836	0.0016538	0.00893074	-1.17874	F8	Down
0.917673	1.78958	3.69198	0.0017147	0.00918423	-1.18723	Alyref2	Up
0.633774	2.39923	3.62602	0.00198345	0.0102755	-1.21493	Nrm	Up
1.06263	1.72841	3.66733	0.00181063	0.00959389	-1.24833	Gm7367	Up
-0.980994	1.67849	-3.6731	0.00178772	0.00949479	-1.24874	ND4L	Down
0.920699	1.49609	3.69861	0.00168979	0.00908472	-1.25237	Dancr	Up
0.608378	3.04804	3.60435	0.00208064	0.0106597	-1.25863	Nudt22	Up
-0.725126	2.2666	-3.60129	0.00209469	0.0107178	-1.27165	Nusap1	Down
-0.906342	1.48199	-3.68507	0.00174108	0.00928275	-1.27949	Gm46901	Down
-0.834392	1.84393	-3.62976	0.00196717	0.0102109	-1.28176	LOC118567594	Down
-0.99699	1.31233	-3.71837	0.00161764	0.00879566	-1.28409	Depdc1a	Down
-0.803846	1.88427	-3.612	0.0020458	0.0105394	-1.30462	Ncapg	Down
0.591763	2.48199	3.57527	0.00221846	0.011163	-1.30589	Larp6	Up
-0.851502	1.73444	-3.61358	0.00203868	0.0105143	-1.33243	Gm46594	Down
0.616937	2.91618	3.54445	0.00237441	0.011764	-1.36878	Mycl	Up
0.596106	5.91825	3.7597	0.00147651	0.00820055	-1.37105	Gm10123	Up
-0.663011	2.4061	-3.53706	0.00241342	0.0119087	-1.38077	Gm3325	Down
-0.839907	1.68879	-3.58137	0.0021888	0.0110521	-1.39712	Parpbp	Down
-1.05337	1.72019	-3.57941	0.0021983	0.011087	-1.40013	Kntc1	Down
-1.15615	0.892552	-3.75167	0.00150294	0.00831807	-1.41146	Gm35750	Down
-0.650884	2.40492	-3.51409	0.00253872	0.0124299	-1.42359	LOC118567335	Down
-0.980417	1.28181	-3.63289	0.00195364	0.0101507	-1.42905	Gm36907	Down
0.675945	2.50343	3.49375	0.00265508	0.0128872	-1.4589	Tcea3	Up
-0.807682	2.05018	-3.50116	0.00261205	0.0127179	-1.47629	Ube2c	Down
0.849953	1.829	3.51335	0.00254287	0.0124387	-1.48638	Dlk2	Up
-0.807557	2.16758	-3.48479	0.00270796	0.0130961	-1.49379	Gm31253	Down
1.10116	1.03806	3.63921	0.00192656	0.0100364	-1.51155	Gm5425	Up
-0.597204	2.76703	-3.46509	0.00282798	0.0135643	-1.51616	Car12	Down
1.08565	0.944015	3.64929	0.00188417	0.00987096	-1.53276	Apoc1	Up
-0.677628	2.07038	-3.46445	0.00283195	0.0135793	-1.53807	Gm39214	Down
0.840061	1.72811	3.49124	0.00266978	0.0129432	-1.54221	Arx	Up
-1.22577	0.693336	-3.72194	0.00160493	0.0087446	-1.55199	Ms4a4b	Down
-0.822467	1.73408	-3.46623	0.00282092	0.0135489	-1.58427	LOC108167553	Down
0.64046	2.90774	3.42875	0.00306338	0.0144652	-1.59331	Mir682	Up
0.881822	1.42673	3.49546	0.00264507	0.012847	-1.60289	Epb41l4aos	Up
1.29613	0.792491	3.64338	0.00190892	0.00996752	-1.62069	Gm7332	Up
0.837954	1.73094	3.43387	0.00302907	0.0143464	-1.63983	Rtn4r	Up
-0.747578	1.72722	-3.42684	0.00307627	0.0145041	-1.65131	Brca1	Down
-1.36064	0.271818	-3.81727	0.00130022	0.00739836	-1.66187	6430550D23Rik	Down
0.804247	1.52142	3.43223	0.00304002	0.0143891	-1.68243	Cyp26a1	Up
0.840802	1.79352	3.3962	0.00329055	0.0153268	-1.69484	Trp53rkb	Up
1.08706	0.986064	3.52572	0.0024745	0.0121645	-1.7005	Pitx3	Up
-0.884477	1.38897	-3.4208	0.00311737	0.0146673	-1.73462	Gm2381	Down
-0.684243	2.04699	-3.34188	0.00370737	0.0168217	-1.75956	Gm6712	Down
1.14122	0.916941	3.49868	0.00262636	0.0127679	-1.76893	Zbtb3	Up
-0.58716	2.84745	-3.33187	0.00378968	0.0170627	-1.77693	Zgrf1	Down
0.911554	1.13377	3.43789	0.00300239	0.014258	-1.77709	Snhg3	Up
-1.02891	1.4152	-3.38594	0.00336559	0.0155752	-1.79002	F630048H11Rik	Down
-1.49448	-0.0184421	-3.85934	0.00118484	0.00692398	-1.79277	Cldn34c2	Down
-0.61194	2.32404	-3.30563	0.0040141	0.0178643	-1.81181	Lca5	Down
-0.929094	1.09625	-3.4171	0.00314285	0.0147695	-1.82242	Pbk	Down
-0.727555	1.99809	-3.30073	0.00405739	0.0180164	-1.83705	Crispld1	Down
-1.35915	0.502717	-3.57141	0.00223739	0.0112312	-1.85688	Gm48826	Down
1.11524	0.845145	3.44983	0.00292458	0.0139387	-1.86559	LOC118567384	Up
0.678192	1.8718	3.28433	0.00420581	0.0185192	-1.87673	Gm15710	Up
0.641314	2.34707	3.26791	0.00435975	0.0190694	-1.88098	Col11a2	Up
0.837204	1.44693	3.32129	0.00387862	0.0173691	-1.88185	Acot1	Up
0.869677	1.23474	3.34857	0.0036534	0.0166127	-1.88747	Saa3	Up
1.88691	-0.396727	4.02278	0.00082598	0.00518371	-1.88909	Gm11814	Up
0.69246	1.73531	3.27481	0.00429439	0.0188619	-1.90909	Spire2	Up
-0.720516	2.08529	-3.25317	0.00450265	0.0195995	-1.91569	Cers4	Down
-0.759125	5.0359	-3.42146	0.00311284	0.014659	-1.9392	Rps27rt	Down
-0.74895	2.53566	-3.23451	0.00469011	0.0202563	-1.94521	Gm40696	Down
1.00909	1.19487	3.29725	0.00408844	0.0181135	-1.98263	Eef1akmt4	Up
-1.17026	1.12496	-3.31066	0.00397006	0.0177083	-1.98794	Gm33877	Down
0.921488	0.935181	3.33413	0.00377097	0.016996	-1.99606	Gm7331	Up
1.03437	0.759258	3.3725	0.00346639	0.0159575	-2.00367	Gm7229	Up
1.03072	0.859117	3.32914	0.00381245	0.0171457	-2.03189	Jakmip1	Up
1.82055	-0.321926	3.82266	0.00128482	0.00733719	-2.03652	LOC114841036	Up
0.946381	0.943608	3.2934	0.00412313	0.0182314	-2.05538	Gm5905	Up
-0.643048	2.55768	-3.17344	0.00535888	0.0224031	-2.06063	Gm45871	Down
-1.18866	0.669591	-3.3515	0.00363	0.0165332	-2.07481	Sgo1	Down
-0.63193	2.02253	-3.16491	0.00545942	0.0227152	-2.07526	Zfp975	Down
-0.713726	1.83212	-3.16108	0.00550521	0.0228696	-2.09494	Nek2	Down
-1.15932	0.729751	-3.3112	0.00396541	0.0176925	-2.10874	4930565N06Rik	Down
0.850292	1.5161	3.17314	0.00536238	0.02241	-2.11334	Snord96a	Up
-0.852347	1.67791	-3.14721	0.00567399	0.0233957	-2.13551	Gm51938	Down
-0.649138	2.03261	-3.12721	0.00592644	0.024218	-2.1416	Gm14403	Down
-1.22259	0.314322	-3.407	0.00321344	0.0150485	-2.14585	Gm41285	Down
0.72617	1.87179	3.12002	0.00601989	0.0245346	-2.1628	N4bp3	Up
0.633616	2.32202	3.1102	0.00614968	0.0249431	-2.16963	Uqcc3	Up
-0.677934	1.8701	-3.10071	0.00627792	0.0253201	-2.19618	Prr11	Down
-1.879	-0.606845	-3.82088	0.00128991	0.0073609	-2.20824	Gm14327	Down
-0.91118	0.82737	-3.1948	0.00511502	0.0216126	-2.23439	Troap	Down
0.856023	1.02873	3.15684	0.00555631	0.0230153	-2.23501	Tha1	Up
0.630856	2.18825	3.07233	0.00667681	0.0265693	-2.23661	Exoc3l4	Up
0.649108	2.37263	3.07196	0.00668209	0.0265769	-2.24066	Pex10	Up
1.21495	0.164441	3.38033	0.0034073	0.0157314	-2.24229	Clec3b	Up
-0.908233	1.06836	-3.1468	0.00567906	0.0233962	-2.24308	LOC118568531	Down
0.744153	1.64366	3.07374	0.00665632	0.0265144	-2.26092	Eps8l2	Up
0.82614	1.10706	3.12729	0.00592547	0.024218	-2.26144	Sdr39u1	Up
-0.727595	1.55622	-3.07778	0.00659833	0.0263233	-2.26397	Gm51425	Down
0.750089	1.36786	3.09152	0.00640441	0.0257579	-2.26749	Gm9761	Up
-0.957001	0.94831	-3.14635	0.00568465	0.0234118	-2.27465	Ms4a4c	Down
0.757172	1.55865	3.06625	0.00676545	0.0268273	-2.28281	Gm10073	Up
-0.878289	1.19885	-3.10163	0.00626535	0.0252824	-2.28428	Clca1	Down
-0.856825	1.67959	-3.0547	0.00693698	0.027295	-2.29111	Nuf2	Down
-1.18436	0.687615	-3.1909	0.00515867	0.0217193	-2.2936	Gm41553	Down
0.724303	1.7091	3.05055	0.00699958	0.0274934	-2.29378	Gm11808	Up
-1.05679	1.07567	-3.11399	0.00609927	0.0247641	-2.29632	Gm46367	Down
-0.776016	1.34191	-3.07216	0.00667918	0.026572	-2.30359	Kif18a	Down
-0.703034	2.01762	-3.03209	0.00728503	0.0284096	-2.30964	Kif4	Down
-1.33703	0.024514	-3.37843	0.00342159	0.0157789	-2.31579	Gm40863	Down
-0.86121	1.45324	-3.05348	0.00695528	0.0273466	-2.31884	Calcrl	Down
-0.593811	2.53307	-3.01987	0.00748017	0.0290273	-2.34454	Ccdc39	Down
-1.03292	0.771836	-3.12176	0.00599709	0.0244649	-2.36022	Sntg1	Down
0.594477	2.25861	2.99642	0.0078691	0.0302835	-2.37407	Cenpv	Up
0.916306	1.38122	3.02395	0.00741446	0.0287935	-2.37717	Lenep	Up
-0.769577	1.598	-3.00265	0.00776386	0.0299588	-2.38435	Cdca2	Down
-1.15071	0.458096	-3.15434	0.00558656	0.0231024	-2.41682	4930487H11Rik	Down
-0.848426	1.02853	-3.0295	0.00732605	0.0285203	-2.42844	Alkbh3os1	Down
-0.682578	1.74278	-2.94754	0.00874385	0.0329384	-2.46531	Hpgd	Down
1.0187	0.545771	3.08495	0.00649649	0.0260288	-2.4759	Gm6542	Up
1.29885	3.21915	2.98263	0.00810681	0.0309793	-2.47758	Srp54b	Up
0.798295	1.76207	2.93316	0.00901851	0.0338489	-2.48909	Fxyd1	Up
0.588794	1.95847	2.92153	0.009247	0.034575	-2.50288	Hyi	Up
-1.17956	0.351884	-3.10669	0.00619682	0.0250892	-2.51716	LOC118567609	Down
-0.709631	2.48212	-2.91983	0.00928077	0.0346193	-2.52333	Gm2808	Down
0.807935	1.16329	2.95019	0.00869408	0.0327949	-2.52393	Gm34934	Up
-0.647038	2.55367	-2.9209	0.00925947	0.0345807	-2.52761	Gm10154	Down
-0.81523	1.57721	-2.9038	0.00960579	0.035638	-2.54962	Nlrp4e	Down
0.593128	2.12981	2.89315	0.00982792	0.0362662	-2.55406	Snhg15	Up
0.96247	0.610312	3.00748	0.00768334	0.0296989	-2.56231	Gm15610	Up
0.758376	1.78306	2.88908	0.00991412	0.0364819	-2.56232	Dusp2	Up
0.708566	1.83315	2.88733	0.00995139	0.0365594	-2.56369	Gm9001	Up
-1.02878	0.743252	-2.98296	0.00810106	0.0309691	-2.56631	Esco2	Down
-0.746291	1.59385	-2.88232	0.0100588	0.0368169	-2.5831	Gm41949	Down
0.907424	0.790297	2.94683	0.00875708	0.0329774	-2.60226	Gm5801	Up
0.782502	1.17318	2.89644	0.00975887	0.0360451	-2.60487	Gm42517	Up
0.665044	1.65051	2.86259	0.010493	0.0380021	-2.61177	Rnf113a1	Up
-2.35329	-1.49072	-3.96286	0.000942731	0.00576966	-2.63089	Gm45972	Down
-0.749648	1.17478	-2.87845	0.0101425	0.0370119	-2.63223	A930028N01Rik	Down
0.586205	1.86639	2.84398	0.010919	0.0391221	-2.63659	Gnaz	Up
0.643639	1.58617	2.84662	0.0108576	0.0389552	-2.64141	Gp1bb	Up
0.634786	1.61192	2.84319	0.0109375	0.0391707	-2.64561	Nudt17	Up
-1.06344	0.570892	-2.94749	0.00874464	0.0329384	-2.65995	Gm10603	Down
0.793019	1.09196	2.86708	0.0103925	0.0377322	-2.66175	Gm7967	Up
-1.01452	0.619246	-2.93443	0.00899404	0.0337731	-2.66395	Gm20717	Down
-0.982567	0.843521	-2.88996	0.00989527	0.0364381	-2.67599	Fxyd4	Down
0.647759	1.54333	2.81881	0.0115219	0.040819	-2.68931	Tmem238	Up
0.917341	0.861377	2.86648	0.010406	0.0377476	-2.70413	Fmc1	Up
0.747262	1.52786	2.81047	0.0117285	0.0414024	-2.70437	Oxld1	Up
-1.20407	0.0796684	-3.02404	0.00741306	0.0287935	-2.71316	LOC118567707	Down
0.642496	1.7363	2.79593	0.0120975	0.0424582	-2.71934	Smim5	Up
0.798774	1.14136	2.81831	0.0115342	0.0408537	-2.72928	Plekhb1	Up
-0.805944	1.08276	-2.82338	0.01141	0.0405227	-2.72982	9430037G07Rik	Down
0.80588	1.02308	2.82516	0.0113669	0.0403877	-2.73545	Epor	Up
-0.925578	0.89061	-2.82809	0.011296	0.0401811	-2.75521	Gm30054	Down
-0.638902	1.61677	-2.77385	0.0126793	0.0440939	-2.75921	Gm33624	Down
0.707035	1.69798	2.75937	0.0130754	0.0451379	-2.78085	Comtd1	Up
-1.23003	-0.0140242	-2.99413	0.00790811	0.0303966	-2.78138	Gm16982	Down
1.13816	0.378359	2.89203	0.00985145	0.0363106	-2.78673	Rpl26	Up
-1.59595	-0.242265	-3.06157	0.00683432	0.0270408	-2.79981	Gm26574	Down
-0.655646	1.53811	-2.74394	0.0135105	0.0463158	-2.81101	Htr2a	Down
-0.85178	1.02849	-2.7729	0.0127051	0.0441684	-2.8138	Zwilch	Down
-0.599226	1.7789	-2.73662	0.0137215	0.0468213	-2.81757	Cep55	Down
-0.62403	1.65619	-2.73601	0.0137394	0.0468427	-2.81998	Gm40180	Down
0.585199	1.91208	2.73573	0.0137474	0.0468532	-2.82045	Foxd2	Up
-1.608	-0.747561	-3.22735	0.00476405	0.0205251	-2.82144	Gm42090	Down
-2.09196	-1.07252	-3.41009	0.00319168	0.0149767	-2.82609	Rec114	Down
-0.681538	1.33789	-2.73837	0.0136708	0.0467234	-2.83184	Gm51653	Down
1.94641	-0.880148	3.29655	0.00409478	0.0181253	-2.8321	Gm10146	Up
1.346	-0.313986	3.03742	0.0072014	0.028153	-2.83768	Ptprn	Up
0.812728	0.892532	2.76936	0.0128008	0.0444134	-2.83774	Epop	Up
0.678714	1.43958	2.72947	0.013931	0.0472853	-2.83903	Acrbp	Up
-0.657893	1.43844	-2.72676	0.0140111	0.0474527	-2.84339	Gm36556	Down
0.72205	1.35293	2.72769	0.0139836	0.0473871	-2.84756	Frat2	Up
-1.28802	-0.0713637	-2.95568	0.00859184	0.0324325	-2.84788	Far1os	Down
-1.22145	0.291685	-2.85846	0.0105862	0.0382595	-2.85711	Gm51891	Down
-1.09695	0.129742	-2.8638	0.0104658	0.0379372	-2.88986	LOC115487273	Down
0.910114	0.774485	2.7465	0.0134373	0.046135	-2.89152	Cox20	Up
-1.00684	0.688444	-2.75554	0.013182	0.0454262	-2.89681	Gm41358	Down
1.54432	-0.490171	3.04837	0.00703275	0.0275962	-2.89774	Gm8971	Up
2.12757	-0.941474	3.26362	0.00440083	0.0192118	-2.8989	Gm42162	Up
0.659826	1.88068	2.68856	0.0151889	0.050587	-2.89895	1700052K11Rik	Up
-1.16414	0.194464	-2.83835	0.0110511	0.0394432	-2.90592	LOC118568198	Down
-0.72767	1.30431	-2.69013	0.0151385	0.0504509	-2.90972	Ndc80	Down
-0.938272	0.383831	-2.79017	0.0122469	0.0428302	-2.91226	Gm16364	Down
-1.09206	0.3161	-2.80509	0.0118637	0.0417677	-2.91396	Mettl21e	Down
-0.632002	1.65074	-2.6716	0.0157415	0.0519023	-2.92512	Asb15	Down
-0.936464	0.544536	-2.75381	0.0132305	0.0455687	-2.92544	BC039771	Down
1.21336	-0.185318	2.91401	0.00939754	0.034964	-2.92774	Nanos3	Up
-1.58797	-0.983504	-3.20371	0.00501651	0.0213104	-2.93692	Gm52309	Down
-0.961132	0.629707	-2.7287	0.0139536	0.0473416	-2.94381	LOC115490354	Down
-0.763297	0.913619	-2.6934	0.0150344	0.0501678	-2.94471	Phex	Down
1.16141	-0.120759	2.86677	0.0103995	0.0377476	-2.96012	D830039M14Rik	Up
-0.60689	2.22822	-2.66325	0.0160206	0.052653	-2.96056	Gm16332	Down
-0.83368	1.03788	-2.67293	0.0156975	0.051811	-2.96072	LOC115486538	Down
1.29808	-0.489662	2.97421	0.00825546	0.0314181	-2.96372	Gm4890	Up
-1.34075	-0.451368	-2.96075	0.00849852	0.0321725	-2.96761	C3ar1	Down
0.672098	1.40201	2.64711	0.0165737	0.0539789	-2.9707	Ccdc88b	Up
-2.03643	-1.47652	-3.43774	0.00300337	0.0142583	-2.97455	LOC118567914	Down
0.638003	2.06382	2.6478	0.0165496	0.0539246	-2.97549	2300009A05Rik	Up
-0.611908	2.51529	-2.66669	0.0159052	0.0523434	-2.98306	Gan	Down
-0.844005	1.15702	-2.64148	0.0167707	0.0544428	-2.99611	Zfp418	Down
0.64624	1.42236	2.62642	0.0173092	0.0558922	-3.00221	Tspan33	Up
1.01158	0.309226	2.73131	0.0138767	0.0471818	-3.00698	Gm4482	Up
-0.714786	1.58931	-2.61544	0.017712	0.0567628	-3.01622	Gm41608	Down
-1.95703	-1.33319	-3.29694	0.00409126	0.0181209	-3.01946	Slfn5os	Down
0.926315	1.19338	2.62289	0.0174375	0.0561914	-3.0219	Ccdc28b	Up
-1.96176	-1.46139	-3.35916	0.00356943	0.0163461	-3.02346	LOC118568338	Down
-0.844519	0.916426	-2.63733	0.0169176	0.0548405	-3.0266	Gm52698	Down
0.946848	0.575341	2.67441	0.0156486	0.051682	-3.02665	Gm12345	Up
-0.715197	1.43263	-2.61065	0.0178906	0.0571731	-3.02686	A630089N07Rik	Down
0.832989	0.611127	2.66652	0.0159109	0.0523511	-3.02884	Ufsp1	Up
-1.12344	0.00929736	-2.7767	0.0126028	0.0438902	-3.02886	LOC118568415	Down
-0.593206	1.54475	-2.60609	0.018062	0.0576109	-3.03143	LOC108167377	Down
0.950558	0.679425	2.6419	0.0167561	0.0544066	-3.05368	Tmem223	Up
0.713084	1.20473	2.59952	0.0183118	0.058213	-3.05466	2610306M01Rik	Up
1.97637	-1.27459	3.19487	0.00511413	0.0216126	-3.07784	1810062G17Rik	Up
0.714324	1.9155	2.58091	0.0190375	0.0600964	-3.07926	5430431A17Rik	Up
0.653643	1.4169	2.57527	0.019263	0.0606145	-3.08224	Gm3571	Up
-1.91839	-1.10832	-3.10863	0.00617078	0.024999	-3.08712	Gm8590	Down
-1.2963	-0.433612	-2.8376	0.0110688	0.0394887	-3.09139	Gm36163	Down
0.882752	0.623079	2.61288	0.017807	0.0569752	-3.10098	Aspg	Up
1.00661	0.464858	2.63431	0.017025	0.0551211	-3.10106	Ch25h	Up
-0.739769	1.36575	-2.56199	0.0198037	0.0617252	-3.10454	Jpx	Down
-0.983947	0.1611	-2.67749	0.0155476	0.0514775	-3.10779	Trip13	Down
0.612718	1.53715	2.55572	0.0200635	0.0622769	-3.11126	Gpsm3	Up
1.59718	-1.07314	3.03705	0.00720729	0.0281584	-3.11831	Cxcl15	Up
-1.70352	-1.30788	-3.1412	0.00574873	0.0236325	-3.1209	Gm5224	Down
-0.675446	1.71611	-2.5491	0.0203419	0.0629431	-3.1239	Ppp1r3a	Down
2.22301	-1.45119	3.22593	0.00477891	0.0205611	-3.1361	Mir703	Up
0.829629	0.960453	2.55719	0.0200026	0.0621611	-3.1369	Septin1	Up
-1.65969	-1.05489	-3.00064	0.00779757	0.0300595	-3.14806	LOC118568529	Down
-1.35355	-0.264042	-2.73651	0.0137247	0.0468213	-3.15518	Slfn3	Down
-0.724028	0.870064	-2.54547	0.0204958	0.0633612	-3.16142	Zfp433	Down
-0.756102	0.86329	-2.54525	0.0205051	0.0633612	-3.16276	Clspn	Down
-1.56065	-0.639125	-2.83308	0.0111762	0.0398179	-3.1677	Gm42225	Down
0.669917	1.27254	2.52155	0.0215391	0.0659114	-3.16894	Tmem221	Up
2.05758	-1.50891	3.19615	0.00509995	0.0215832	-3.16991	Ndufb4c	Up
-0.925569	0.575399	-2.5667	0.0196102	0.061328	-3.17159	Gm28154	Down
-0.932983	0.281591	-2.60491	0.0181067	0.0577002	-3.17181	Airn	Down
0.759681	0.923448	2.53332	0.02102	0.0646359	-3.17382	Gjb3	Up
0.776787	0.705413	2.54454	0.0205355	0.0634302	-3.18131	Fbxo2	Up
2.25306	-1.46114	3.16989	0.00540052	0.0225295	-3.18524	Gm10167	Up
-1.06321	0.0820459	-2.62954	0.0171962	0.055584	-3.18639	Lca5l	Down
-1.1053	0.133938	-2.61864	0.0175938	0.0565618	-3.18946	Gm15910	Down
0.589408	1.53299	2.50572	0.022257	0.0676232	-3.18986	Llgl2	Up
-0.624789	1.26484	-2.50614	0.0222379	0.0675782	-3.19239	Ndst3	Down
1.61069	-1.07604	2.9412	0.00886399	0.0333244	-3.20438	4930597O21Rik	Up
0.674526	1.46725	2.49606	0.0227065	0.0686585	-3.2046	Taf6l	Up
1.98451	-1.59241	3.18272	0.00525158	0.0220245	-3.20538	Lrrc10b	Up
-0.807438	0.596036	-2.53746	0.0208399	0.064157	-3.20592	Gm16263	Down
0.787558	0.707801	2.52096	0.0215654	0.0659535	-3.21354	Gm2694	Up
-0.944913	0.330453	-2.56267	0.0197756	0.0616704	-3.21661	Gm51821	Down
-1.52017	-0.766175	-2.80997	0.011741	0.0414374	-3.2271	2610020C07Rik	Down
-1.25722	0.137709	-2.59006	0.0186776	0.0591969	-3.22756	Gm10389	Down
0.652748	1.42095	2.48074	0.023436	0.0704464	-3.2283	Cd99	Up
0.723919	0.893701	2.49462	0.0227738	0.0687963	-3.23108	Spc24	Up
-1.45344	-0.757153	-2.79527	0.0121145	0.0424991	-3.23521	LOC118568522	Down
-1.30575	-0.688046	-2.76973	0.0127909	0.0443887	-3.23542	Gm31332	Down
-0.989319	0.172964	-2.57005	0.0194739	0.0610711	-3.23749	Map3k15	Down
1.41883	-0.710251	2.77621	0.012616	0.0439224	-3.23867	Gm27219	Up
0.668451	1.01858	2.47994	0.0234749	0.0705364	-3.24264	Palm3	Up
3.02855	4.44379	2.63775	0.0169027	0.0548037	-3.25441	Gapdh	Up
-0.91051	0.502433	-2.50396	0.0223384	0.0678182	-3.26496	Gm39442	Down
1.83595	-1.51094	3.05645	0.00691063	0.0272525	-3.26515	Smim22	Up
1.16852	0.00317498	2.57045	0.0194575	0.0610439	-3.27506	Tbx6	Up
0.742113	1.09305	2.45471	0.0247268	0.0734305	-3.27559	Gm12263	Up
-1.11665	-0.369615	-2.64313	0.0167127	0.0542989	-3.27642	Gm46845	Down
-0.810826	0.841538	-2.4653	0.0241937	0.0722288	-3.27758	Ddias	Down
0.668917	1.39494	2.44676	0.0251344	0.0743346	-3.28029	Angptl6	Up
-1.03642	-0.0778458	-2.5709	0.0194391	0.0609984	-3.2886	Gnat2	Down
0.865409	0.5145	2.48218	0.0233666	0.0703251	-3.29065	Plvap	Up
-1.07382	0.218373	-2.51696	0.0217453	0.0663493	-3.29671	Gm39443	Down
1.38919	-0.780205	2.73009	0.0139126	0.0472532	-3.30233	Snora64	Up
-0.652533	1.086	-2.43521	0.0257374	0.075763	-3.30395	Gm32819	Down
-2.39429	-1.87893	-3.21835	0.00485863	0.0208272	-3.30871	Gm30520	Down
-1.26728	-0.666099	-2.68823	0.0151994	0.0506007	-3.30911	Gm52264	Down
0.657392	1.44534	2.42662	0.0261946	0.076754	-3.31128	Gm2999	Up
1.58146	-1.07603	2.81934	0.0115088	0.0407818	-3.31131	Cd1d1	Up
1.28822	-0.584838	2.66484	0.015967	0.052503	-3.31192	Ccno	Up
-1.23911	-0.572879	-2.66074	0.0161055	0.0528283	-3.31205	Gm34872	Down
2.27993	-2.13333	3.32242	0.00386903	0.017348	-3.3196	Gm6063	Up
-2.77554	-2.56618	-3.65474	0.00186164	0.00978986	-3.32262	Mir1192	Down
0.960554	0.230223	2.48842	0.0230673	0.0695058	-3.32656	Gm2614	Up
-1.15363	-0.252775	-2.57293	0.0193573	0.0608384	-3.32723	Gm2676	Down
-0.902784	0.220035	-2.48213	0.0233692	0.0703251	-3.33531	Gm40733	Down
0.81513	1.05337	2.41326	0.0269215	0.0783	-3.33757	Gm20605	Up
1.46106	-1.05604	2.7782	0.0125626	0.0437792	-3.33774	Gm12906	Up
-1.94728	-1.81189	-3.10077	0.00627709	0.0253201	-3.33905	LOC118567414	Down
1.21883	-0.546232	2.6253	0.0173499	0.0559776	-3.34047	Gm10243	Up
-0.827112	1.03777	-2.40943	0.0271332	0.0788286	-3.344	Gm52877	Down
-0.976493	0.129192	-2.48861	0.0230583	0.0694961	-3.34436	Gm13351	Down
0.764874	0.635711	2.4273	0.0261583	0.0766735	-3.34783	2810433D01Rik	Up
-1.26306	-0.625769	-2.63799	0.0168941	0.0547868	-3.34893	Cenpu	Down
-2.72058	-2.36049	-3.45644	0.00288234	0.0137665	-3.3512	Gm8373	Down
-1.14902	-0.374661	-2.56068	0.0198574	0.061824	-3.36691	Slc25a13	Down
0.80938	0.380716	2.43196	0.0259096	0.076128	-3.37209	Fam241b	Up
0.624315	2.16436	2.41288	0.0269424	0.0783462	-3.37866	Snhg6	Up
-0.668286	1.05984	-2.37711	0.0289829	0.0831955	-3.38865	2610528A11Rik	Down
0.87519	0.555856	2.40349	0.0274645	0.0796006	-3.38884	Asphd2	Up
1.31769	-0.844027	2.65373	0.0163445	0.0534326	-3.39003	G430095P16Rik	Up
-1.29083	0.075029	-2.46036	0.0244414	0.0727894	-3.39485	LOC118568186	Down
-0.929863	0.867671	-2.37068	0.0293646	0.08415	-3.40777	Fyb2	Down
0.796523	0.945368	2.36597	0.0296475	0.0847762	-3.40922	Fgfbp3	Up
-1.14311	-0.00782153	-2.44342	0.0253075	0.0747906	-3.42533	4933411K16Rik	Down
0.859634	0.25637	2.40227	0.0275329	0.0797695	-3.42667	Tmem52	Up
-0.832209	0.475097	-2.37979	0.0288254	0.0828455	-3.4279	Gm29050	Down
-0.674529	1.42133	-2.34606	0.0308705	0.0876386	-3.43277	LOC115488470	Down
-0.848948	0.699711	-2.35999	0.0300096	0.0856564	-3.43315	Gm5970	Down
-0.643699	1.09335	-2.34477	0.0309512	0.0877491	-3.43398	Gm5903	Down
0.644793	1.10993	2.34418	0.0309885	0.0878156	-3.43448	LOC118568007	Up
-3.04604	-2.79477	-3.61857	0.00201637	0.0104187	-3.43716	Stx19	Down
-0.605662	1.59484	-2.34258	0.0310891	0.0880216	-3.4447	Tmem220	Down
-2.63527	-2.63572	-3.43164	0.00304397	0.0143991	-3.44887	Gm15667	Down
1.48096	-1.03154	2.64682	0.0165838	0.0539914	-3.4491	Nmb	Up
1.64822	-0.598168	2.54073	0.0206988	0.0638596	-3.45061	Galr3	Up
-0.653684	0.909007	-2.32832	0.0319999	0.0899391	-3.46269	Adamts9	Down
1.25703	-0.810831	2.5559	0.0200559	0.0622656	-3.4731	Gm14567	Up
-0.943027	0.150072	-2.37709	0.0289841	0.0831955	-3.47412	Lrrd1	Down
1.54687	-1.35624	2.71766	0.0142833	0.0481807	-3.47551	Gm6576	Up
-1.82123	-1.87413	-2.91843	0.00930879	0.0347156	-3.47924	Gm11592	Down
0.694501	0.911178	2.31613	0.0327978	0.0915137	-3.47951	5730552O08Rik	Up
-1.58006	-1.22552	-2.67328	0.015686	0.0517839	-3.48055	Gm13523	Down
-0.79302	0.668316	-2.31537	0.0328485	0.0915906	-3.49417	LOC118568302	Down
1.14545	-0.547467	2.47263	0.0238314	0.0713429	-3.49486	Patl2	Up
1.24223	-0.585479	2.48145	0.0234016	0.0703832	-3.49625	LOC115490270	Up
-1.59805	-1.46542	-2.72653	0.0140179	0.0474576	-3.49962	Gm29899	Down
-1.25919	-0.752239	-2.49913	0.0225625	0.0683288	-3.51492	Gm34632	Down
-1.38763	-1.20264	-2.61778	0.0176252	0.0565813	-3.5154	Gm11951	Down
0.615314	1.24349	2.28772	0.0347302	0.0955882	-3.51565	Ces1a	Up
0.785495	0.585814	2.3015	0.0337804	0.0934956	-3.51807	Mapk15	Up
-1.34338	-0.524909	-2.44954	0.0249912	0.0740219	-3.51866	G930009F23Rik	Down
-0.756938	0.434719	-2.30249	0.0337128	0.0933904	-3.52941	8430423G03Rik	Down
0.718267	0.727238	2.28485	0.0349311	0.0959906	-3.53035	Tmem240	Up
-0.62165	1.28381	-2.2764	0.0355295	0.0973638	-3.53273	LOC118568730	Down
2.44233	-2.5677	3.1749	0.00534185	0.0223438	-3.55039	Gm6749	Up
0.626669	1.04775	2.25807	0.0368588	0.100052	-3.55714	B230217O12Rik	Up
-2.09362	-1.64604	-2.73619	0.0137339	0.0468378	-3.5585	Has1	Down
0.889045	-0.0316353	2.32289	0.0323531	0.0906897	-3.56167	Tymp	Up
-0.697399	0.967022	-2.2554	0.0370568	0.100485	-3.56186	Pram1	Down
1.85764	-2.06179	2.87347	0.0102514	0.0373316	-3.56201	Ppp1r14a	Up
1.15272	-0.546674	2.39996	0.0276636	0.0801041	-3.56831	Gbp11	Up
0.789978	0.402919	2.26641	0.0362487	0.0988372	-3.57749	Acy3	Up
-0.979661	-0.235592	-2.33556	0.0315341	0.0889309	-3.57974	Mtfr2	Down
-3.24261	-3.47238	-3.67233	0.00179073	0.00950443	-3.59153	LOC118568048	Down
0.626766	1.47313	2.24	0.0382154	0.102885	-3.59321	Gm18860	Up
2.67681	-2.87477	3.27501	0.0042925	0.0188588	-3.59776	Saa2	Up
0.656302	1.19204	2.22893	0.0390684	0.104611	-3.59914	Cdkn1c	Up
-0.804289	0.178295	-2.26547	0.036317	0.0989893	-3.60103	Gm13293	Down
1.10548	-0.175136	2.30512	0.0335342	0.0930359	-3.60551	Atcayos	Up
-0.745825	1.96952	-2.25619	0.0369982	0.100344	-3.60801	Gm5805	Down
-2.74061	-2.66461	-3.1419	0.00574006	0.0236092	-3.61219	Gm42029	Down
0.933864	-0.013601	2.27654	0.035519	0.097352	-3.61249	Gm10125	Up
-2.79349	-2.76025	-3.18997	0.0051691	0.0217479	-3.61623	Gm7871	Down
-1.62535	-1.69505	-2.65074	0.0164476	0.0536697	-3.61669	Gm36112	Down
1.29637	-1.07762	2.46412	0.0242526	0.0723636	-3.61725	Rpl3l	Up
-0.655641	0.885506	-2.21568	0.040113	0.106864	-3.61734	Zfp345	Down
1.16714	-0.689947	2.37719	0.0289785	0.0831955	-3.61768	Erich6	Up
2.92781	-3.0992	3.38816	0.00334921	0.0155359	-3.62121	9230104M06Rik	Up
0.827	0.234113	2.24228	0.0380417	0.10261	-3.62277	4931440P22Rik	Up
-1.53266	-1.2758	-2.51503	0.0218324	0.0665637	-3.62353	5930438M14Rik	Down
1.36001	-0.490504	2.33483	0.0315808	0.0889988	-3.62821	Snora73a	Up
-1.48336	-1.5286	-2.57706	0.0191911	0.0604364	-3.62872	Gm52549	Down
2.18778	-2.08025	2.7961	0.0120932	0.0424582	-3.63122	Gm10291	Up
-0.591179	1.0871	-2.20439	0.0410233	0.108666	-3.63217	A630034I12Rik	Down
-0.60133	0.983475	-2.19974	0.0414037	0.10949	-3.63806	6720489N17Rik	Down
1.64644	-1.2784	2.49913	0.0225628	0.0683288	-3.63907	2810410L24Rik	Up
-1.02334	-0.464855	-2.31102	0.0331376	0.0921528	-3.64276	Gm52720	Down
-1.63296	-1.61473	-2.58511	0.0188714	0.0596859	-3.64677	LOC118567715	Down
1.39716	-1.26865	2.47759	0.0235886	0.0707916	-3.64833	Cox6c2	Up
-1.23257	-0.920027	-2.38293	0.0286411	0.0823608	-3.65753	Zfp972	Down
-0.637057	1.27343	-2.18692	0.0424688	0.1117	-3.66122	Kif14	Down
0.734584	0.47811	2.19157	0.0420796	0.110832	-3.66466	Gm6485	Up
-1.08437	-0.62157	-2.31511	0.0328657	0.0916016	-3.6654	Gm52790	Down
0.967776	-0.0318622	2.22413	0.0394439	0.105417	-3.67409	Gm11523	Up
-0.899043	0.149447	-2.2059	0.0409004	0.108455	-3.67486	Gm6540	Down
-3.06961	-3.55672	-3.48462	0.00270897	0.013097	-3.67689	Gm12103	Down
1.19833	-0.531653	2.28681	0.0347937	0.095684	-3.68007	Acaa1b	Up
0.973541	-0.0959564	2.22496	0.0393784	0.105286	-3.68075	Cd300a	Up
3.0635	-3.20325	3.33099	0.00379707	0.0170863	-3.68091	Gm26808	Up
-0.811047	0.357391	-2.18474	0.0426529	0.112043	-3.68157	Eid3	Down
1.7573	-1.95794	2.64332	0.0167061	0.0542889	-3.68678	Gm42365	Up
1.22925	-0.774038	2.31922	0.0325936	0.0911214	-3.68955	Zfp273	Up
-0.74826	1.04107	-2.16186	0.044625	0.116103	-3.69009	Nfia	Down
1.1954	-1.098	2.38299	0.0286376	0.0823608	-3.69028	Ccdc78	Up
-2.8231	-3.11623	-3.22292	0.00481043	0.0206741	-3.69366	Gm15915	Down
0.606463	1.17204	2.16116	0.0446865	0.116206	-3.69424	Unc93a	Up
0.743009	0.533307	2.16018	0.0447729	0.116392	-3.70097	TrnH	Up
0.721903	0.543899	2.15946	0.0448364	0.116498	-3.7013	Mafb	Up
-1.09597	-0.583581	-2.27203	0.0358422	0.098042	-3.70174	Gm35060	Down
-0.588673	1.04817	-2.14747	0.045908	0.11849	-3.71011	Mir7652	Down
1.28472	-1.14179	2.36978	0.0294188	0.084229	-3.71187	Pi16	Up
-2.27287	-2.61751	-2.88754	0.00994686	0.0365513	-3.71222	4930473H19Rik	Down
1.19866	-0.960322	2.32368	0.0323013	0.0905767	-3.71748	Gm16016	Up
-1.06722	-0.500878	-2.24264	0.0380139	0.10257	-3.71795	Gm6710	Down
-0.69971	0.885674	-2.13975	0.0466096	0.119895	-3.71898	Gm38914	Down
-0.713607	0.884029	-2.13953	0.0466297	0.119916	-3.71927	E2f7	Down
-1.17981	-0.98822	-2.31943	0.0325797	0.0911146	-3.72624	Ms4a6b	Down
0.697832	0.858576	2.13302	0.0472291	0.121102	-3.72791	Fbxl22	Up
-1.26553	-1.24217	-2.37218	0.029275	0.0839238	-3.72869	Gm12571	Down
0.822113	0.176505	2.15318	0.0453943	0.117639	-3.73278	Ptprn2	Up
-1.00217	-0.534207	-2.23126	0.0388872	0.104269	-3.73319	Zfp457	Down
0.901693	0.258799	2.14775	0.0458826	0.118474	-3.73349	Upp1	Up
-1.14905	-1.03697	-2.3173	0.0327207	0.091352	-3.73607	Gm40095	Down
-0.666146	0.762274	-2.12608	0.047877	0.122327	-3.73765	Gm46591	Down
2.54474	-2.75679	2.92055	0.00926649	0.0345987	-3.73899	LOC115489087	Up
1.06318	-0.79889	2.26744	0.0361739	0.0986846	-3.73929	LOC118568628	Up
-1.50144	-1.32384	-2.38356	0.0286048	0.0823142	-3.73965	Cldn20	Down
1.33558	-1.02767	2.31108	0.0331337	0.0921528	-3.74316	Isoc2b	Up
-0.942233	0.169259	-2.14478	0.0461511	0.118995	-3.74436	Zfp850	Down
-0.717411	0.73396	-2.11994	0.0484565	0.12344	-3.74601	Tnfrsf18	Down
-0.658644	1.14999	-2.12306	0.0481613	0.122894	-3.74617	Wdr86	Down
-1.6326	-1.96896	-2.55426	0.0201246	0.0624299	-3.74692	Gm25188	Down
-2.75684	-3.13952	-3.07658	0.00661548	0.026385	-3.76246	Gm14167	Down
-0.687557	0.511534	-2.10809	0.0495919	0.12559	-3.76638	Ifi205	Down
1.58329	-1.71186	2.43404	0.0257995	0.0758895	-3.77744	Gm9512	Up
0.975415	-0.251411	2.15115	0.0455762	0.117936	-3.77813	Gm30970	Up
-2.54221	-2.88714	-2.88673	0.00996416	0.0365723	-3.78573	LOC115486420	Down
-1.37583	-1.48571	-2.3565	0.0302233	0.0861263	-3.78885	LOC115486982	Down
1.94323	-1.89129	2.48182	0.023384	0.0703434	-3.78906	Gm19705	Up
-1.1457	-0.606072	-2.1796	0.0430885	0.112868	-3.79549	LOC118568236	Down
-1.3134	-1.04006	-2.25259	0.0372656	0.100965	-3.79614	Odaph	Down
-1.27609	-1.15702	-2.27331	0.0357503	0.0978409	-3.7969	Serpine3	Down
-1.38413	-1.32393	-2.30963	0.0332311	0.0923792	-3.79746	Gm31217	Down
-1.2065	-1.04874	-2.24635	0.0377336	0.101936	-3.80077	Gm30531	Down
1.72698	-2.23824	2.5562	0.0200435	0.0622402	-3.80308	Gm7808	Up
2.3978	-2.84131	2.81537	0.0116068	0.0410829	-3.80474	Gm48909	Up
-2.93493	-3.62488	-3.17306	0.00536334	0.02241	-3.80883	LOC118567862	Down
-1.26253	-0.892955	-2.20871	0.0406727	0.107955	-3.81083	Gm40996	Down
2.12577	-2.2158	2.55479	0.0201027	0.0623862	-3.81183	Gm9803	Up
-1.27893	-1.11958	-2.24625	0.037741	0.101938	-3.81349	Gm42109	Down
-1.61859	-1.48877	-2.33165	0.031785	0.0894626	-3.81402	Gm42111	Down
1.44591	-1.247	2.26859	0.0360901	0.098541	-3.81838	Gm38852	Up
1.88983	-2.4911	2.62417	0.017391	0.0560874	-3.81855	Gm3851	Up
-1.191	-1.09375	-2.22335	0.0395054	0.105516	-3.8276	Pde6b	Down
1.70844	-1.96146	2.43484	0.0257571	0.0758071	-3.82772	4930431P22Rik	Up
-2.5128	-3.03943	-2.85025	0.0107736	0.038724	-3.83449	Nppa	Down
2.54435	-3.12931	2.88687	0.00996105	0.0365723	-3.83635	Gm26457	Up
1.39911	-1.20957	2.23754	0.0384033	0.103332	-3.83705	Gm14379	Up
2.0849	-2.47898	2.59342	0.0185469	0.058889	-3.83972	Defb25	Up
1.04488	-0.663968	2.13778	0.0467901	0.120172	-3.8414	Coro1a	Up
-0.999708	-0.597271	-2.12663	0.0478247	0.12222	-3.84357	Slc7a15	Down
-1.23203	-1.26697	-2.23398	0.0386768	0.103862	-3.84631	Gm46534	Down
-1.82422	-1.49086	-2.29188	0.0344406	0.0949401	-3.84919	4933431G14Rik	Down
-2.59876	-3.22084	-2.90571	0.00956664	0.0355247	-3.84989	Gal	Down
-1.16585	-1.19392	-2.21281	0.0403424	0.107258	-3.85144	Gm40260	Down
2.35626	-2.79105	2.69159	0.0150921	0.0503175	-3.85673	Gm23969	Up
2.39594	-3.01407	2.77682	0.0125994	0.0438881	-3.85975	Gm36769	Up
-1.14495	-0.759794	-2.13048	0.0474654	0.121609	-3.86195	Cxcr6	Down
-2.78586	-3.69985	-3.06184	0.00683034	0.0270371	-3.86273	Gm11575	Down
2.57404	-3.2713	2.8923	0.00984574	0.036301	-3.86437	LOC115489084	Up
1.63374	-2.11841	2.4158	0.0267818	0.0780085	-3.86737	ATP8	Up
2.37559	-2.77714	2.66748	0.0158786	0.0522665	-3.8679	Gm11677	Up
1.87754	-2.14975	2.43106	0.0259578	0.0762272	-3.86968	Gm7467	Up
1.19572	-0.778917	2.12384	0.0480877	0.122765	-3.87075	1700056E22Rik	Up
1.51638	-1.88639	2.34486	0.0309458	0.0877491	-3.87112	Gm3200	Up
-1.21072	-1.03571	-2.15671	0.0450802	0.117017	-3.87629	Gm41074	Down
1.92208	-2.2905	2.45804	0.0245579	0.0730538	-3.87936	LOC118567976	Up
1.54762	-1.9684	2.34668	0.0308319	0.0875603	-3.88474	Gm36474	Up
1.81254	-2.36963	2.45775	0.0245726	0.0730838	-3.89104	Gm51794	Up
1.49051	-2.02989	2.34225	0.0311099	0.0880648	-3.89676	Gm15908	Up
1.40479	-1.59008	2.23142	0.0388751	0.104269	-3.90133	4930471E19Rik	Up
1.20944	-1.23548	2.15341	0.0453739	0.117606	-3.90661	Gm6767	Up
1.25544	-1.17292	2.14345	0.0462717	0.119267	-3.90676	Batf2	Up
2.14889	-2.44019	2.46453	0.0242322	0.0723164	-3.90935	Olfr1564	Up
2.27637	-2.83151	2.56772	0.0195686	0.0612709	-3.9261	S100g	Up
1.8208	-2.24387	2.36353	0.0297946	0.0851504	-3.92683	Mir615	Up
1.9495	-2.46473	2.4054	0.0273574	0.0793632	-3.94219	Gm4928	Up
-1.86683	-2.19767	-2.3276	0.0320465	0.0900382	-3.94363	Slc35g3	Down
1.45006	-1.76339	2.2047	0.0409976	0.108616	-3.94782	Gm52503	Up
2.68489	-3.7533	2.84236	0.0109569	0.0392133	-3.95695	Gm32229	Up
2.40787	-3.36332	2.70666	0.0146195	0.0491048	-3.95721	Spaca5	Up
-1.25143	-1.53385	-2.14191	0.0464125	0.119569	-3.95789	Gm12734	Down
2.33518	-3.23301	2.64861	0.0165214	0.0538548	-3.95872	Gm38798	Up
-1.81964	-2.23768	-2.30875	0.0332899	0.0925109	-3.95975	LOC118568067	Down
-1.90253	-2.12764	-2.28081	0.0352159	0.0966387	-3.96184	Gm40109	Down
-1.98531	-2.76551	-2.45972	0.0244735	0.0728576	-3.96389	LOC115490070	Down
2.53759	-3.82363	2.82611	0.0113438	0.040324	-3.97145	Gm12161	Up
1.51228	-2.08112	2.2351	0.0385909	0.103666	-3.97555	Gm19412	Up
-1.83963	-1.88437	-2.19717	0.0416152	0.109957	-3.9794	Gm12022	Down
-1.70191	-1.83824	-2.17919	0.0431231	0.112921	-3.98193	A930019D19Rik	Down
1.88673	-2.73643	2.40769	0.0272301	0.0790701	-3.98378	Catsperz	Up
-2.50802	-3.8376	-2.76997	0.0127843	0.0443853	-3.99431	Gm31292	Down
1.94068	-2.3851	2.28893	0.034646	0.0954065	-3.99716	LOC115485611	Up
-2.21416	-3.04866	-2.49407	0.0227997	0.0688482	-3.99824	Gm14125	Down
1.53279	-2.17499	2.2143	0.040223	0.107031	-4.00275	Gm11127	Up
-1.43818	-1.85392	-2.13834	0.0467389	0.120138	-4.00662	1700013F07Rik	Down
-2.50469	-3.84118	-2.73425	0.0137905	0.0469697	-4.00869	Gm32644	Down
-1.93996	-2.36588	-2.26439	0.0363955	0.0991179	-4.00939	LOC108168889	Down
-1.54327	-2.26287	-2.22101	0.0396898	0.105933	-4.01216	Gm35408	Down
1.69635	-1.76622	2.11527	0.0489008	0.124319	-4.0148	Lag3	Up
-1.77773	-1.87918	-2.13559	0.0469915	0.120592	-4.01773	LOC115488839	Down
-1.55285	-2.24087	-2.19656	0.0416654	0.110034	-4.02407	Gm46761	Down
-1.69649	-1.95412	-2.11257	0.0491602	0.124757	-4.04168	Gm32126	Down
-1.35144	-1.99156	-2.10972	0.0494345	0.125312	-4.04243	Snord71	Down
-1.90296	-2.33397	-2.19744	0.0415924	0.109915	-4.04279	9430083M05Rik	Down
-1.50847	-2.26776	-2.15289	0.0454207	0.117669	-4.05341	Gm30075	Down
-2.25451	-3.39055	-2.4756	0.0236858	0.0709973	-4.05965	Pate1	Down
1.59051	-2.48337	2.19193	0.0420496	0.110809	-4.05993	Gm41306	Up
2.18372	-3.47191	2.48638	0.023165	0.0697777	-4.06425	2610017A05Rik	Up
-2.50627	-3.83797	-2.58738	0.0187821	0.0594686	-4.066	Gm39834	Down
-2.34888	-3.91851	-2.58268	0.0189675	0.0599113	-4.07575	Gm24875	Down
-1.90519	-2.76973	-2.24049	0.0381781	0.102862	-4.07787	Gm26378	Down
2.28699	-3.02157	2.32211	0.0324038	0.0907996	-4.07798	Gm22711	Up
-2.53178	-3.82755	-2.51719	0.021735	0.0663493	-4.09261	Gm22067	Down
-2.55959	-3.81452	-2.49762	0.0226331	0.0685155	-4.09913	Mir7663	Down
-2.34307	-3.91949	-2.50946	0.0220855	0.0671928	-4.10413	Gm23851	Down
1.54215	-2.55663	2.12899	0.0476044	0.121861	-4.10414	LOC118567393	Up
-1.92764	-2.51727	-2.11346	0.0490746	0.124591	-4.11454	Gm6044	Down
-2.03471	-3.02001	-2.22514	0.0393647	0.105286	-4.12008	LOC118568135	Down
1.63511	-2.701	2.11635	0.0487982	0.124098	-4.1296	Gm12411	Up
1.99539	-3.1595	2.22069	0.0397149	0.105982	-4.13799	Gm12058	Up
1.98733	-3.05546	2.19092	0.0421334	0.110955	-4.13975	Snora74a	Up
-2.15375	-4.01437	-2.29355	0.0343252	0.0947377	-4.19449	Gm45434	Down
2.01232	-3.31034	2.12885	0.0476175	0.121861	-4.19666	Gm25128	Up
-2.2228	-3.45271	-2.15479	0.045251	0.117403	-4.20386	Gm36550	Down
2.17891	-4.00731	2.25339	0.0372061	0.100838	-4.20946	Gm23910	Up
-2.10273	-4.04134	-2.24674	0.0377043	0.101926	-4.21402	Gm22334	Down
