# Supplementary material for: Histone β‐hydroxybutyrylation is critical in reversal of sarcopenia
Source: Aging Cell. 2024 Jul 30;23(11):e14284. doi: 10.1111/acel.14284 (PMC11561670; doi:10.1111/acel.14284)
Supplement: Supplementary file 1 — Data S1. [file ACEL-23-e14284-s001.zip › Supplementary Table 3.xlsx]

## Sheet: 201015C_vs_T_Up
Chromosome ID	start	end	strand	Fold
2	181162324	181162730	*	8.69228
1	151104914	151108235	*	1.5965
5	96185038	96185774	*	8.45367
13	111064226	111066199	*	1.57742
6	15727828	15728987	*	1.87467
19	53026262	53027002	*	8.37933
2	37342208	37342881	*	8.32671
3	106783494	106784317	*	8.32792
15	7892816	7894903	*	1.3513
13	17779583	17780955	*	2.64435
15	56702636	56704979	*	1.55943
1	133537442	133538039	*	8.24358
15	31070879	31071596	*	8.25866
10	5061339	5062047	*	8.18534
14	57986515	57986976	*	8.18561
1	69726639	69727371	*	8.1457
6	71808314	71808734	*	5.0526
7	112516190	112516881	*	5.53117
13	104583620	104584529	*	4.3914
9	96661924	96664250	*	1.51455
6	17280711	17281244	*	8.08785
9	87611519	87613207	*	1.20912
15	61857487	61858012	*	1.7556
17	71299643	71300581	*	1.98145
3	122847518	122847938	*	8.1115
15	6086679	6089315	*	1.34915
15	66749971	66751059	*	1.92415
11	119690120	119691905	*	1.96561
6	72952127	72952846	*	8.07815
13	33377625	33378847	*	2.79857
13	11307060	11307583	*	8.03664
2	117941277	117942138	*	1.51862
11	60005588	60006096	*	5.52067
9	101378643	101379389	*	3.85954
13	104613129	104613529	*	8.07305
16	38515870	38516598	*	7.98818
10	17226122	17226991	*	2.25935
8	84849017	84850180	*	1.29252
7	63465809	63468199	*	1.58411
10	84652899	84653585	*	7.9725
8	41074702	41075127	*	8.00054
14	33810054	33811816	*	1.64082
2	117830526	117831691	*	2.23635
2	73421941	73424401	*	1.45425
11	97099112	97099742	*	7.98534
15	90315584	90316313	*	2.323
13	17869666	17870474	*	3.42373
8	85751801	85752227	*	1.92452
3	19242435	19242843	*	7.99131
5	148335507	148336573	*	1.68786
10	80234326	80234754	*	5.00244
9	75330094	75331266	*	1.47244
16	65618079	65618811	*	1.87172
10	31379780	31380183	*	8.04944
15	73115691	73116091	*	7.94426
9	96669206	96671987	*	1.21598
11	113187299	113187882	*	7.91731
1	60382142	60382800	*	4.9782
7	24135229	24136027	*	7.91068
15	103213863	103214263	*	7.91514
4	129083728	129084337	*	2.68563
8	92151306	92152647	*	1.19131
1	86397809	86398234	*	5.47021
15	94912593	94914412	*	1.70905
15	56555867	56557229	*	1.20729
8	84747656	84748310	*	2.49769
6	117883834	117884680	*	1.35289
10	129630468	129631833	*	1.36263
6	72499717	72500214	*	5.4076
2	113586966	113588991	*	1.41349
1	60864027	60865141	*	1.41639
1	145830771	145832321	*	1.29862
15	95040713	95041907	*	1.62908
16	65612085	65615810	*	1.04077
6	56631449	56632174	*	3.96363
2	154733910	154734728	*	1.42572
3	122931013	122931968	*	2.39764
1	72794054	72795062	*	2.18466
1	78034806	78035206	*	7.87785
15	66669822	66670403	*	4.41308
8	11683807	11685725	*	1.30999
2	117710174	117712477	*	1.21588
15	80986938	80987370	*	2.31187
12	35334283	35335050	*	4.62421
4	109337700	109338492	*	7.83514
1	176837234	176841353	*	1.05071
8	85798354	85799220	*	1.53044
11	74613877	74615709	*	1.05965
16	57085896	57087436	*	1.39171
3	27638817	27639241	*	7.8088
15	85570282	85571305	*	1.67217
9	79517183	79517692	*	4.19924
16	24313601	24314391	*	1.70761
2	117932032	117932798	*	4.58717
19	46204263	46205002	*	2.0087
10	127357440	127357840	*	7.79929
12	91271630	91272539	*	1.76673
17	44096039	44096628	*	4.43749
5	31765907	31766957	*	2.36191
13	94288029	94288429	*	5.95473
11	62039144	62040096	*	2.15724
1	34148763	34150029	*	1.64959
1	129580711	129581606	*	4.11864
14	105825342	105826238	*	4.09703
2	72116102	72118223	*	1.29481
6	128338954	128339857	*	2.46017
1	6358423	6359160	*	2.05337
19	28025843	28026631	*	4.34404
6	116383948	116384952	*	1.17983
8	95113122	95114094	*	1.15816
2	73358930	73359672	*	4.51743
3	96138206	96138651	*	4.03004
3	115681413	115682171	*	2.74575
7	118107390	118107824	*	3.95923
13	70802672	70803760	*	1.09746
10	75047943	75048343	*	4.03106
5	31116999	31117594	*	2.67225
12	35257998	35259242	*	2.47778
6	39569301	39569701	*	7.78985
2	22664422	22664958	*	2.38552
2	117701556	117703015	*	2.83029
15	66716838	66719227	*	1.26408
13	52035482	52037408	*	1.31673
5	144293905	144294854	*	1.27495
1	45664440	45665243	*	2.36769
17	35178398	35179006	*	1.692
2	33110658	33111430	*	2.34153
15	43598179	43599110	*	1.48962
6	81919895	81920295	*	7.77579
3	109180001	109180401	*	7.81516
5	90836796	90837735	*	1.94817
3	38337541	38338053	*	3.94499
13	16913073	16913990	*	1.66133
17	79727240	79729168	*	1.01629
3	60296815	60297570	*	1.92584
18	88852669	88853069	*	5.93329
2	117817307	117819137	*	1.13752
10	23053202	23053670	*	3.53913
7	74108401	74109266	*	2.61782
10	85857839	85858257	*	2.95875
10	23433368	23433770	*	7.7802
15	26374687	26375127	*	3.55743
16	57369157	57370728	*	1.4026
15	43477358	43478263	*	1.66204
15	10750133	10750936	*	2.3782
8	92150102	92151157	*	1.37769
11	121635477	121635971	*	4.72414
3	131505988	131508470	*	1.30538
10	84539723	84540572	*	2.04202
10	129556338	129558254	*	1.40058
5	144281805	144282457	*	7.70107
1	39725272	39726493	*	1.32649
8	13209241	13209801	*	1.4625
2	117713709	117715534	*	1.37206
13	59970312	59970911	*	2.40474
2	84374934	84376123	*	1.74027
5	136662391	136664005	*	2.8331
2	113466981	113467949	*	2.11492
17	75561197	75562982	*	1.20288
15	25578130	25578556	*	2.60955
8	92039007	92039711	*	7.83081
15	66713248	66715780	*	1.13052
8	26330430	26330830	*	4.44351
11	108644444	108645428	*	1.88166
13	63216333	63216948	*	2.95705
15	80953239	80954597	*	1.37509
1	186315216	186317432	*	1.16162
11	59488097	59489930	*	1.3582
6	83030264	83031404	*	1.01001
2	116950869	116951610	*	3.9951
4	117771804	117772538	*	2.14166
10	84538203	84539646	*	2.27907
8	88232524	88232924	*	7.74485
18	5388921	5389388	*	7.72343
11	59490581	59491754	*	1.45236
1	151102747	151103705	*	2.14352
5	21708233	21709091	*	3.75719
1	6348141	6349907	*	1.54284
15	98492613	98493013	*	5.82213
15	43548284	43549129	*	1.80977
4	63976609	63977009	*	7.66066
1	93093716	93094591	*	1.80612
4	83241378	83242394	*	1.57751
11	20847766	20848166	*	7.72083
11	96712628	96713560	*	1.54003
11	6112424	6112824	*	7.77046
2	60648685	60649781	*	3.50618
3	144276262	144277178	*	1.39481
11	117903863	117904481	*	4.41769
2	117697232	117697988	*	2.11779
13	41070403	41071795	*	2.20399
8	4375179	4375954	*	3.56223
11	4242783	4244644	*	1.32009
6	83293765	83294165	*	7.64772
13	5396091	5397941	*	1.25128
15	56558061	56558713	*	2.77526
9	116198386	116199404	*	1.87222
1	85721186	85722553	*	1.45121
6	97186312	97187210	*	2.13088
13	46780486	46781028	*	2.92392
8	87560953	87561353	*	3.09575
15	10940483	10941501	*	1.81563
4	100491891	100492449	*	7.64145
13	63236236	63238221	*	1.11751
9	67114264	67115885	*	1.25759
2	3728245	3728696	*	4.65261
8	95641535	95642021	*	2.54325
10	127147127	127147569	*	2.09601
8	111760506	111761173	*	1.59327
7	100895593	100896087	*	7.62476
2	109249996	109250396	*	7.63346
17	50157570	50158338	*	2.67716
2	117576969	117579214	*	1.21953
14	63229659	63230835	*	1.69188
10	15267298	15267788	*	5.18172
15	56839396	56839796	*	7.61152
10	38802765	38803165	*	7.68499
7	126165050	126165516	*	1.92074
1	71930641	71932126	*	1.18108
15	8473159	8473995	*	1.48279
13	63239449	63242145	*	1.05847
X	165444405	165444805	*	5.04844
12	86068505	86071461	*	1.10564
17	23895944	23896407	*	1.97712
1	134123180	134123701	*	7.7303
8	49945600	49946124	*	5.80192
10	68082965	68083937	*	1.26964
6	17073319	17074099	*	3.05959
10	24272071	24272613	*	4.02664
15	33643872	33644326	*	7.61225
8	84442182	84442634	*	2.12499
8	104639954	104640671	*	3.34785
17	53891165	53892220	*	1.90236
17	21755302	21756993	*	1.39387
2	113416109	113416616	*	2.53494
1	145220496	145221709	*	2.96803
13	104596057	104596897	*	2.58873
15	61181097	61182218	*	2.04584
8	4362548	4363482	*	2.1261
8	84991836	84992236	*	7.59605
11	76048942	76049380	*	3.67379
19	7017938	7018469	*	4.01169
3	53111097	53112266	*	1.74161
8	14655264	14657855	*	1.00641
5	5377041	5377687	*	2.0086
1	82294343	82295135	*	1.93425
5	145168509	145169168	*	1.39195
12	59265921	59266640	*	2.71557
1	81721434	81722384	*	1.94684
15	41588905	41590399	*	1.67165
3	135335064	135335464	*	5.74213
19	7016848	7017391	*	4.33555
13	73831848	73832756	*	1.97258
15	80972658	80973371	*	3.94966
8	35100992	35101665	*	3.90356
1	45540430	45542282	*	1.19086
17	15732279	15732679	*	5.75497
15	66737863	66739289	*	1.24917
13	70803967	70805181	*	1.40747
10	40604802	40605202	*	7.56795
9	105253904	105254941	*	2.56266
9	105252972	105253485	*	3.86369
2	31825713	31826752	*	2.46297
18	75626755	75627471	*	3.07344
14	52434177	52435101	*	1.62992
15	90316874	90318542	*	1.40702
16	8455711	8456126	*	7.69086
6	146428074	146429250	*	1.90815
11	76046078	76046924	*	3.52887
6	116385089	116386004	*	1.37983
6	108428122	108428895	*	2.56516
15	28133902	28134465	*	3.68035
15	66678204	66678999	*	2.56934
11	107994548	107995275	*	7.57957
12	35342231	35344713	*	1.08972
18	35086466	35087677	*	1.11863
10	110451477	110452344	*	2.8597
X	158737167	158737580	*	7.58421
17	15682709	15683109	*	7.56338
1	78723575	78724831	*	1.59548
15	80988765	80990361	*	1.42135
19	34425590	34426636	*	1.96431
8	94778149	94779375	*	1.48409
3	95604744	95605144	*	7.56299
1	39319213	39320204	*	2.3511
X	95164126	95165643	*	1.8168
13	109788443	109790207	*	1.13177
5	25046889	25047449	*	1.16234
18	64882091	64882851	*	2.39462
1	178145820	178147252	*	1.18535
13	33111612	33112031	*	1.76569
1	45803224	45804733	*	1.43946
8	18498618	18499096	*	3.35523
10	129555014	129555798	*	2.02496
1	163388968	163389729	*	1.73205
7	109843365	109844273	*	2.40676
5	90813512	90813912	*	7.5537
1	160734132	160735040	*	2.36628
6	88021753	88022224	*	1.31625
10	59413463	59415134	*	1.47634
8	48426794	48427256	*	3.85163
15	59028767	59030719	*	1.35497
1	57481608	57482324	*	7.61014
15	33015691	33016091	*	4.57066
13	17778667	17779327	*	2.10669
14	22952058	22953757	*	1.20834
16	95631823	95632803	*	3.68669
16	86100305	86100813	*	4.57576
18	38471547	38471947	*	7.52511
5	31719586	31720614	*	1.95778
11	62037977	62038845	*	1.66634
11	119745764	119746861	*	1.84324
16	57492277	57493135	*	2.69623
1	120684178	120684942	*	2.77021
1	72795288	72795717	*	7.59868
10	118384863	118385779	*	2.21832
16	30899541	30899941	*	7.53999
14	46034636	46035821	*	1.74623
1	128400192	128401178	*	1.32507
8	48427401	48428647	*	2.20411
16	15112469	15112869	*	4.62344
2	91160979	91162023	*	1.31143
9	117079304	117081669	*	1.06012
15	80969778	80971228	*	1.06443
8	79381228	79381934	*	3.52158
8	11435638	11437462	*	1.08468
13	46880701	46881445	*	1.49619
6	13677513	13677924	*	2.55959
13	104604929	104605954	*	3.04287
4	63675583	63675983	*	7.55398
3	31076016	31077034	*	1.37804
1	156443488	156443939	*	2.04427
15	56583738	56584558	*	1.91992
6	30047579	30048000	*	2.12886
9	49833681	49835441	*	1.53383
5	30065781	30066573	*	2.13928
11	75949419	75950770	*	1.43643
13	70801548	70802392	*	1.77788
5	112428958	112430322	*	1.08683
14	99536216	99537178	*	1.23249
12	73825831	73826627	*	3.88786
1	45786498	45786989	*	5.69477
1	181881915	181883953	*	1.3797
13	104627222	104628480	*	1.79039
11	76050240	76051165	*	2.10968
16	8666207	8668095	*	1.07687
16	45708967	45711418	*	1.14229
15	33924483	33924927	*	2.79204
3	121268698	121270046	*	1.00334
15	98849816	98850216	*	7.50379
15	61908805	61909205	*	7.57846
10	38868985	38870153	*	1.33322
9	116162836	116164642	*	1.44116
X	96419191	96419591	*	7.49732
2	81271619	81272268	*	5.6706
13	78351602	78352049	*	3.08097
6	82886378	82886778	*	7.51384
2	117765495	117767309	*	1.72422
19	5497895	5499810	*	1.33743
4	59319629	59321063	*	1.56631
19	46210488	46213423	*	1.07375
1	82134112	82135549	*	1.54852
11	108643472	108644324	*	2.00651
5	5675938	5676406	*	7.56706
18	4602851	4603946	*	1.57722
5	5798654	5799371	*	5.72501
1	194354407	194355108	*	4.08953
5	33809650	33810050	*	4.22712
10	41394749	41396379	*	1.11624
10	25665470	25666450	*	3.7651
1	186171210	186171610	*	7.50316
2	120810566	120811376	*	2.65576
13	16184733	16185556	*	2.88043
2	31826849	31828215	*	1.97394
16	30792298	30792698	*	7.51546
10	95398314	95399967	*	1.05484
2	173097532	173099413	*	1.10347
8	75809999	75810525	*	3.11032
3	60316225	60316894	*	1.87149
14	20398251	20398670	*	3.74048
15	7891390	7892248	*	1.38041
8	27751679	27752535	*	1.36726
10	23053835	23055241	*	2.9173
10	38900264	38901411	*	2.87134
19	33784191	33784662	*	5.04463
15	57768168	57768784	*	4.44401
9	58038553	58039023	*	3.71798
8	96062633	96063054	*	3.36893
1	194503603	194504081	*	4.63874
8	124919122	124919522	*	7.47008
9	115618572	115619768	*	2.26322
4	124586862	124587400	*	3.54301
11	45917216	45917641	*	4.91691
2	125326471	125327702	*	2.41783
10	105677388	105677788	*	5.66832
12	112991421	112992721	*	1.0266
13	70941863	70942493	*	2.85672
16	97762914	97763431	*	1.45271
8	18668444	18668844	*	4.60399
15	75952022	75952813	*	1.60572
13	113688117	113689994	*	1.33825
3	79177594	79179507	*	1.44258
15	98833590	98834265	*	2.9822
16	86007727	86008641	*	1.96436
19	16343254	16343910	*	3.80365
8	124609534	124609934	*	7.46435
6	54770123	54770921	*	1.71062
13	104594612	104595747	*	2.0885
7	75436313	75437120	*	3.41428
18	32480631	32481717	*	2.56708
14	99864446	99864846	*	7.47844
1	88922271	88922705	*	4.244
1	59012212	59012612	*	7.52411
1	62590031	62590777	*	2.00472
18	36915643	36916135	*	7.45308
13	27212722	27213122	*	7.45998
13	111036774	111037310	*	7.45998
5	33786078	33786929	*	1.54388
8	127579230	127579977	*	1.16231
11	108788089	108788871	*	2.90075
6	122851477	122851913	*	2.3768
15	36762622	36763041	*	2.26889
1	171072379	171073002	*	2.04157
10	80633321	80635025	*	1.07172
8	84847157	84848267	*	1.62892
14	68958002	68958402	*	7.47203
13	49454513	49455635	*	1.30508
8	86025452	86026548	*	1.00993
X	95165841	95166680	*	2.44614
8	88925837	88926237	*	7.54516
5	148570445	148570845	*	4.98807
5	28521480	28523181	*	1.07535
7	46445119	46446009	*	2.08385
17	25975165	25975941	*	1.71173
15	43488090	43488555	*	2.89088
2	117636823	117639017	*	1.17962
2	25255166	25255633	*	1.98779
17	30831167	30831594	*	1.94082
8	25765294	25765931	*	1.54417
18	16874289	16875316	*	2.08536
15	94914897	94916010	*	2.05971
5	142891652	142892484	*	1.03642
1	60604384	60605171	*	2.52156
12	35296877	35297277	*	3.9826
1	193025181	193025595	*	7.45293
16	95578785	95579580	*	2.1713
11	34957149	34957626	*	3.53113
10	16887283	16888034	*	1.55008
8	88229312	88230313	*	2.604
6	55015004	55015449	*	1.39242
11	5744997	5745870	*	2.03509
6	142291328	142292088	*	3.05761
4	98271028	98271491	*	3.4584
17	75102006	75103379	*	1.09036
17	75101421	75101916	*	4.97614
8	55002307	55003098	*	1.52651
X	168168972	168169372	*	7.43822
6	72954237	72956606	*	1.18288
9	49739275	49739972	*	2.6015
11	72736933	72737394	*	3.52708
15	56706578	56708018	*	1.38393
11	62036304	62037692	*	1.31031
2	173106126	173106539	*	1.64371
2	126167852	126168464	*	7.44009
11	86536693	86537389	*	1.48437
5	109306902	109308416	*	1.05736
15	79543064	79543472	*	3.87368
6	113458399	113458874	*	2.2373
2	50682680	50683727	*	1.85481
14	79303549	79304550	*	1.92421
1	39615406	39616478	*	1.32367
13	70833602	70835578	*	1.23458
10	127146604	127147017	*	7.41498
10	125774813	125775964	*	2.11839
11	104451023	104451877	*	2.03851
5	151627858	151628594	*	2.00785
1	158558683	158560388	*	1.08965
1	182346981	182347782	*	1.28487
17	10055734	10056323	*	4.07785
6	90565428	90566685	*	1.52562
4	99050808	99052485	*	1.51331
19	58510992	58512437	*	1.27953
9	75317472	75318265	*	1.85934
1	81795148	81795937	*	3.00812
2	129049154	129049554	*	3.13272
1	145833787	145834304	*	1.17328
8	14700484	14701511	*	1.56516
6	98877348	98878296	*	1.49337
8	105168695	105169742	*	1.58342
8	55003425	55005591	*	1.07929
17	83821741	83822141	*	4.12989
11	6089618	6090018	*	7.43126
16	38252035	38253392	*	1.30346
11	76026024	76026500	*	4.47363
X	168662741	168663259	*	1.57015
15	43145143	43145543	*	5.62585
11	115294494	115294894	*	7.41829
3	96170257	96170671	*	4.94876
13	63193815	63194612	*	3.04274
7	69687162	69688513	*	1.40627
12	91035864	91037010	*	1.75049
16	92803885	92804817	*	1.29541
13	16909878	16910797	*	2.71522
3	66123475	66123939	*	7.5266
7	63937342	63937831	*	3.76006
1	45783295	45784396	*	1.46309
15	33907731	33908836	*	1.26035
5	151034102	151036213	*	1.09816
X	72719127	72719527	*	7.45908
15	33466439	33467075	*	2.73247
12	70659264	70661567	*	1.06147
2	131045776	131046176	*	7.39909
12	111503475	111504307	*	1.69482
16	95915003	95915948	*	3.069
4	149510477	149510966	*	1.89221
11	108789151	108789595	*	3.5194
3	121284868	121285358	*	7.40071
15	43547114	43547620	*	2.29528
8	14651519	14652548	*	1.59369
2	32771332	32772521	*	1.21509
3	88084609	88085473	*	2.92831
14	57984600	57985519	*	2.68533
14	31217060	31217816	*	1.37534
8	23255078	23255736	*	1.40879
2	32665860	32666273	*	3.79532
17	10039370	10040432	*	1.78535
17	27372985	27373396	*	1.88936
2	128271356	128272593	*	1.61501
8	45901527	45901927	*	5.08113
6	127126285	127126871	*	2.5271
4	48042441	48043286	*	3.20136
8	55060765	55062437	*	1.02771
2	117730459	117732037	*	1.22824
13	5939697	5940097	*	7.39543
19	41923506	41923906	*	7.40378
2	163527825	163528957	*	1.31326
15	56685370	56686082	*	2.6
13	63400349	63401747	*	1.04051
2	163643127	163644096	*	1.02527
15	81694619	81695621	*	1.19636
9	94450028	94450428	*	7.38279
6	146785076	146786427	*	1.05859
19	41921942	41922342	*	4.20814
11	64393074	64393806	*	2.28233
16	86019161	86019965	*	2.1148
15	43584529	43586106	*	1.14991
2	61098294	61098694	*	7.39631
11	72175900	72176963	*	1.68855
1	193081288	193082642	*	1.91143
10	51822141	51823038	*	3.25614
10	125777492	125777892	*	4.43127
8	95881799	95882822	*	1.0286
5	32004872	32005783	*	2.13963
9	87973428	87973878	*	2.37881
18	77485581	77485981	*	5.57082
6	87827309	87828012	*	1.00612
1	156235860	156236260	*	7.3749
5	93240340	93241843	*	1.03436
10	19026007	19026498	*	2.46435
12	35333002	35333842	*	2.0684
3	131504195	131505017	*	3.21217
8	25525067	25525467	*	7.36838
14	40688026	40688777	*	2.07741
5	66682260	66682875	*	4.53612
12	54896584	54897345	*	1.29207
5	31771195	31772193	*	1.52272
10	21171903	21172415	*	3.25467
4	116542306	116543128	*	3.21604
11	99471316	99471827	*	2.55424
10	110449962	110450379	*	4.93065
2	173104861	173105476	*	1.70493
19	16948420	16948820	*	5.54558
8	87610947	87611878	*	1.13165
16	31821286	31821953	*	1.8849
10	109739963	109740600	*	3.40089
5	131648438	131649094	*	3.93083
13	97912820	97913612	*	4.92325
11	8519034	8519585	*	2.64663
11	86540260	86541891	*	1.10922
12	36206734	36207134	*	4.15682
17	29281355	29282337	*	1.59428
2	44858375	44859041	*	4.31059
15	25915466	25916516	*	1.0846
14	123899218	123899975	*	2.18384
10	93258243	93260145	*	1.19969
13	16888743	16889143	*	7.34409
12	79559011	79560295	*	1.09637
10	80234888	80235333	*	1.58172
3	53770772	53771547	*	1.75101
2	129047995	129048839	*	2.38161
2	35368247	35368666	*	1.94046
15	66686501	66686901	*	5.53646
11	60619401	60619801	*	4.90557
8	35080890	35081836	*	1.5609
9	7753395	7754196	*	2.49231
1	34351363	34351844	*	3.36307
15	28080617	28081211	*	3.36435
8	84293409	84293883	*	1.5798
2	115595065	115595465	*	7.35146
15	98891146	98891826	*	2.58311
7	139695761	139696224	*	1.41215
14	30286515	30287210	*	2.67958
14	76071784	76072574	*	1.3878
8	106211103	106211503	*	5.54608
1	17067196	17067596	*	7.40651
13	54248697	54249097	*	7.34414
17	9977604	9978004	*	3.45742
16	92744954	92745551	*	4.52283
9	78355650	78356050	*	4.95739
8	125681920	125682416	*	3.2857
7	3199491	3199891	*	7.33818
6	71608767	71609876	*	1.40836
15	99731948	99732348	*	7.50405
18	6137023	6137614	*	4.13602
6	41003475	41004013	*	1.69712
15	56433607	56434171	*	3.50353
1	192538785	192539293	*	7.33745
18	69838101	69838720	*	3.2333
8	95737220	95738015	*	2.79437
13	54255491	54256063	*	1.59741
11	80409874	80410274	*	4.51321
1	160347227	160348499	*	1.35606
2	72144871	72145271	*	7.33508
2	75662560	75663185	*	3.03733
1	168056982	168057759	*	1.49502
9	87851039	87851530	*	4.06139
15	61113762	61114294	*	4.09817
18	44961563	44962079	*	2.02076
17	75104048	75105061	*	1.58612
2	50354212	50355147	*	1.87901
16	92766232	92766632	*	7.3962
3	136157383	136158703	*	1.25944
5	31026919	31027373	*	1.65154
15	95268752	95269224	*	1.99514
13	52130292	52131387	*	1.0549
1	53828363	53828770	*	5.53036
2	130681531	130681931	*	4.79357
17	28557230	28558309	*	2.65652
14	33809298	33809745	*	2.31042
7	109617540	109618139	*	1.25436
8	86650928	86651328	*	5.54768
3	153069330	153070017	*	3.55989
13	70892157	70892684	*	1.98322
16	31451195	31451658	*	4.49412
1	6352725	6354016	*	1.83227
2	108447579	108448333	*	2.265
9	123680060	123680979	*	1.3519
X	168662023	168662423	*	7.40084
11	20581539	20581939	*	7.31103
12	35048912	35050318	*	1.85155
10	86281531	86282094	*	2.03002
5	74229153	74229610	*	3.93178
11	109609120	109609972	*	1.73101
11	104440894	104441372	*	1.14522
5	99090448	99091638	*	1.46216
3	31049546	31050430	*	1.43269
13	67785483	67785883	*	7.51273
8	36561804	36562406	*	2.6675
19	34233145	34233723	*	1.17605
13	16191780	16193200	*	1.10874
11	70559819	70560219	*	2.5562
11	82671979	82672476	*	1.27822
4	83891913	83892613	*	1.85128
2	128298579	128299895	*	1.40272
8	83591429	83591867	*	2.16692
7	44684582	44684982	*	7.31267
13	16914583	16915715	*	1.76758
13	12829936	12830336	*	4.2365
11	42794658	42795348	*	1.73156
4	156077292	156078005	*	2.41122
14	105492246	105493082	*	3.25921
12	79520812	79521212	*	7.30716
12	16898789	16900782	*	1.05632
4	94941689	94942129	*	3.10091
1	88397449	88397849	*	7.31801
18	46730936	46731699	*	1.15023
19	5066459	5066949	*	1.17096
4	156390408	156391271	*	1.2564
7	126794138	126794538	*	7.32154
7	111801693	111802125	*	1.99839
6	88939516	88940373	*	3.35783
17	5872122	5872827	*	1.42594
15	62530869	62531724	*	1.74906
16	44979108	44979733	*	1.64783
13	109852176	109853801	*	1.39731
2	38438992	38439392	*	7.31986
11	60824725	60825142	*	3.12794
14	123294010	123294410	*	7.2946
1	171074107	171074721	*	1.41025
4	139169609	139170258	*	4.23162
4	59322790	59324535	*	1.17771
2	71470230	71470630	*	7.38734
13	15672431	15672860	*	1.90169
10	77065507	77065907	*	7.30533
5	4294203	4296178	*	1.00348
3	20011500	20012257	*	1.33074
10	21287977	21288774	*	2.2187
1	193201493	193202367	*	1.45738
5	114494838	114496414	*	1.15885
11	119752899	119753538	*	2.27284
18	82809725	82810133	*	4.47902
13	52234136	52235421	*	1.2011
8	48166487	48166908	*	3.11638
5	143022587	143023267	*	2.01357
17	6222133	6223308	*	1.4654
1	14082166	14082700	*	2.05515
7	84196199	84198400	*	1.09011
16	65619298	65620469	*	1.13337
15	81796363	81796802	*	2.88145
8	46536412	46537161	*	2.00172
2	119180853	119181545	*	2.10107
19	5012043	5012443	*	4.37445
5	52504962	52505393	*	3.75931
15	52921417	52921975	*	2.7806
2	50185850	50186740	*	1.35506
5	107233737	107234669	*	2.3748
11	47196198	47196598	*	7.30385
9	23131378	23133414	*	1.17612
17	8040124	8040524	*	4.87696
12	8140790	8141300	*	2.73793
16	30406263	30406663	*	2.81268
12	98703448	98703894	*	1.58136
1	69419166	69419893	*	2.64791
15	54574611	54575011	*	7.33337
6	17211822	17212678	*	2.69004
6	91236964	91237477	*	1.64569
13	33112175	33113124	*	1.07609
2	113520367	113521633	*	1.3091
7	89699410	89700170	*	1.86452
11	50321392	50322350	*	1.35712
14	54421510	54422575	*	1.12711
11	29122931	29123462	*	1.05152
13	70805316	70806553	*	1.42028
3	100975864	100977370	*	1.31256
4	150144907	150145771	*	1.94428
12	30229490	30229929	*	5.47303
5	37233664	37234113	*	3.45634
2	32856954	32857944	*	1.75251
2	117611195	117612001	*	2.78004
13	5887773	5888173	*	4.05223
13	70984798	70985780	*	1.6648
9	122952901	122953301	*	7.35037
16	45155889	45156828	*	1.18276
12	35040940	35042123	*	1.98973
9	65449149	65449563	*	1.58208
3	36604815	36605215	*	7.27256
18	5396602	5397389	*	1.98529
2	27675192	27675928	*	1.27457
10	62285399	62285842	*	1.84933
8	62210481	62211590	*	1.65674
11	121537545	121538256	*	2.35445
13	38177685	38178119	*	2.03009
1	16298180	16298580	*	3.67772
13	5850778	5851178	*	7.2832
5	66701390	66703033	*	1.2226
16	11260750	11261523	*	1.61651
6	127306346	127307268	*	1.38495
13	52342077	52342553	*	1.53783
6	147408340	147408754	*	5.51461
5	31762449	31763511	*	1.20019
1	82786547	82786970	*	2.94059
8	94615885	94616333	*	1.32126
16	29729696	29730096	*	5.49928
15	6617276	6617891	*	3.48171
8	94737967	94739811	*	1.00694
3	27820459	27820886	*	3.32069
7	125138825	125139570	*	1.98314
1	69316920	69317338	*	3.72403
5	125217212	125219250	*	1.0031
2	60197781	60199971	*	1.01672
15	38975636	38976063	*	2.79996
18	69836883	69837559	*	3.84943
14	99786272	99786953	*	1.94639
9	113848425	113848825	*	7.2647
10	130269663	130270145	*	7.25606
10	31323456	31324066	*	3.70538
15	66870644	66871112	*	2.94735
15	53552968	53553368	*	7.25684
4	66746524	66747036	*	1.98043
1	134333662	134334085	*	2.71156
2	117698129	117699644	*	1.5335
5	4268899	4269624	*	3.98735
5	151109033	151110147	*	1.66913
6	146993085	146993485	*	7.26409
14	63415626	63416026	*	4.7314
13	52337570	52339068	*	1.3492
17	71034484	71035835	*	1.03121
2	50387464	50387864	*	5.47797
X	161774659	161775297	*	3.20834
12	73837811	73838604	*	1.54377
2	46333275	46333741	*	2.94454
3	148350824	148351490	*	1.85583
15	11064645	11065220	*	2.57084
17	74324902	74325302	*	4.35271
10	58190721	58191196	*	1.83375
5	121683077	121684607	*	1.05414
18	67857279	67857679	*	2.62105
17	75312585	75313030	*	7.26609
15	57616767	57617237	*	2.86538
4	46703556	46703986	*	4.00168
1	192914948	192915373	*	7.30024
17	6016675	6017075	*	7.24269
2	173103717	173104630	*	1.07239
18	63841758	63842163	*	5.44782
6	55015856	55016256	*	4.13059
12	80160401	80161262	*	1.54147
5	13860985	13861448	*	2.04741
4	59321087	59322587	*	1.08615
13	49835653	49836053	*	3.41781
X	73314473	73314914	*	2.36654
12	71609537	71609937	*	7.23343
10	79996942	79997487	*	1.07368
6	71966785	71967185	*	2.53005
3	60619936	60620381	*	3.39086
11	110956104	110956713	*	3.05306
4	136377413	136378475	*	1.29601
3	109422060	109422806	*	2.44795
17	15415717	15416117	*	3.74721
13	53135340	53136020	*	1.57053
17	24746431	24746888	*	2.1055
1	45665397	45665922	*	1.48785
11	61898357	61899101	*	2.73471
15	11117701	11118250	*	2.80129
8	71349000	71350098	*	1.60674
14	63227906	63228678	*	1.91425
15	41590445	41590863	*	2.33798
11	105640384	105640784	*	5.44309
14	54461796	54463085	*	1.52131
15	82237598	82237998	*	7.67925
3	102927894	102928751	*	1.21647
3	7431809	7432504	*	3.35284
5	4267234	4267634	*	7.3276
3	100797059	100797843	*	3.21774
13	113399009	113399409	*	7.28443
8	41525901	41526374	*	2.2392
6	146811497	146812577	*	1.11343
8	14462357	14462986	*	3.74657
7	89883434	89884139	*	3.99142
15	98883818	98885252	*	1.05482
1	91230060	91230460	*	7.27206
3	133332509	133332909	*	7.22934
19	18576062	18576462	*	5.52326
13	104612062	104612682	*	2.37583
5	31911473	31912605	*	1.17847
15	43599411	43600218	*	1.15272
8	32776947	32777463	*	3.23777
6	33311954	33312418	*	5.44002
8	10974627	10975107	*	2.72698
5	92517189	92517619	*	4.46974
3	145605836	145606349	*	2.3756
7	67109981	67110620	*	2.39347
1	20691635	20692035	*	7.23848
13	53133722	53135028	*	1.65814
15	26377808	26379011	*	1.47541
13	5910408	5911206	*	1.06329
5	99091923	99092818	*	1.84971
15	52790948	52791663	*	4.50385
8	10713577	10714780	*	1.54924
15	63388572	63388978	*	3.54689
11	82008797	82009197	*	4.70913
1	82006697	82007245	*	2.53819
12	79519032	79519929	*	2.71218
6	54179861	54180261	*	7.22747
19	46202741	46203975	*	1.18971
18	75626103	75626565	*	3.02145
18	24884176	24884576	*	5.51445
3	87879796	87881665	*	1.16946
8	25764556	25764980	*	1.21683
16	17375324	17375790	*	2.62083
5	130200719	130201301	*	1.21036
1	193083125	193083525	*	4.81619
13	9045548	9046079	*	3.24373
2	117733541	117734192	*	1.19432
15	33196102	33196771	*	2.06245
10	90993280	90994365	*	1.22047
15	76340423	76341259	*	1.17082
8	8709607	8710184	*	1.92769
16	44889751	44890696	*	1.04687
11	6111117	6111771	*	2.05071
17	18011810	18012820	*	1.27475
15	66754601	66755301	*	1.18646
13	31651226	31652112	*	1.47727
16	85938649	85939489	*	1.47505
3	98263407	98264090	*	2.27293
13	27512273	27512673	*	7.23694
16	44898323	44899169	*	1.5204
13	60158388	60160287	*	1.11497
14	23189729	23190467	*	2.82781
1	79555601	79556827	*	1.57104
2	68704674	68705133	*	2.04035
2	126204659	126205450	*	2.45496
1	189458868	189460169	*	1.01921
3	31022999	31023564	*	1.43982
15	36759831	36760618	*	1.96758
11	104452563	104453108	*	1.48999
6	42326002	42326486	*	1.16825
2	75511159	75511559	*	7.23076
2	113447422	113447980	*	3.12329
3	122380634	122381144	*	3.63529
8	96333373	96333828	*	2.06076
2	117828910	117830156	*	1.25849
3	38329006	38329406	*	4.78197
14	121419834	121420854	*	1.03544
18	52668549	52668949	*	3.62854
3	102272183	102272660	*	3.50865
8	46285835	46286347	*	2.61798
18	11417599	11418157	*	2.21192
7	80832517	80833201	*	2.92405
15	5492482	5493060	*	3.01893
18	68116453	68117352	*	1.25259
13	38062829	38064142	*	1.42064
16	95626271	95627047	*	2.07905
9	56369824	56370812	*	1.26446
9	122941547	122941947	*	3.30498
16	45787183	45787982	*	2.79607
15	80955004	80956452	*	1.29221
4	59755949	59756547	*	3.25081
8	22966135	22967350	*	1.03861
2	167237633	167238033	*	7.19456
8	41591171	41591619	*	5.41929
4	117693178	117693677	*	3.11935
2	173107515	173108175	*	1.54093
13	94103558	94103958	*	7.20049
10	127894010	127894640	*	2.0017
12	52882497	52883630	*	1.55833
12	65083037	65083534	*	2.13662
4	123707314	123707844	*	2.03829
2	31843069	31843821	*	2.12383
14	121069393	121069812	*	2.14164
3	144310764	144311164	*	5.40827
10	80577462	80578093	*	1.54245
10	23445620	23446915	*	1.62685
16	16041632	16042343	*	2.76122
5	31780372	31780772	*	7.21316
16	49771883	49772297	*	2.70022
5	52509309	52509895	*	4.1583
5	107897831	107898253	*	2.44213
3	142036448	142038256	*	1.11362
15	64373062	64373861	*	1.36869
16	37360172	37360572	*	3.68896
8	49108460	49108860	*	4.40685
15	61404101	61404697	*	2.14403
5	5004769	5005698	*	3.03003
5	131649384	131649784	*	7.2058
11	88387386	88388152	*	2.51763
13	95777154	95777907	*	1.52689
6	120933455	120934221	*	1.9899
14	57901612	57902012	*	5.44474
12	85613539	85613939	*	5.39341
3	95591198	95591598	*	7.25428
1	88590800	88591749	*	1.96297
5	65034787	65035300	*	1.89686
9	67793410	67794361	*	2.09954
1	119467368	119469018	*	1.32842
11	106147057	106147457	*	5.40814
5	66680807	66681562	*	2.0377
3	151915469	151915998	*	1.0087
2	117738653	117739057	*	3.94197
1	74334098	74334644	*	1.8535
1	179796685	179797848	*	1.65069
6	112924337	112924944	*	3.41979
13	114584108	114584508	*	7.28314
17	79845072	79846615	*	1.0588
10	19043743	19044147	*	2.95007
8	41579711	41580111	*	2.38657
14	123957984	123958384	*	7.19468
18	46996670	46997126	*	1.47209
15	80986100	80986580	*	1.81003
2	117475531	117475931	*	4.68003
16	32215660	32216537	*	1.89788
15	33590363	33590875	*	2.93416
14	71413347	71413747	*	4.29764
11	43073153	43073710	*	3.33082
14	99860717	99861144	*	7.19051
11	77497294	77497746	*	2.79231
12	9141567	9143096	*	1.08376
2	113452515	113453416	*	1.18971
4	123643199	123644089	*	1.27809
2	39261822	39262222	*	4.28992
19	18724420	18724936	*	2.64258
12	9140660	9141551	*	1.55284
5	64595277	64595910	*	3.3619
11	70083837	70085028	*	1.4528
8	92166993	92167411	*	2.60494
8	11741486	11742765	*	1.29443
5	31872712	31873237	*	5.41723
14	71368267	71368670	*	4.73785
3	21815684	21816116	*	2.46818
4	116976363	116976763	*	7.16798
5	88779076	88779824	*	2.11564
19	47333761	47334310	*	2.21943
5	137598987	137599402	*	2.50483
5	92110747	92111324	*	2.09382
10	25004701	25005929	*	1.04356
18	57567738	57568441	*	1.62759
9	116182843	116183438	*	2.43985
17	26830367	26830845	*	1.82245
15	33198042	33198442	*	3.30626
11	79941223	79941623	*	7.1612
16	92791812	92792212	*	7.19843
1	136611123	136611559	*	1.68964
6	117044699	117045099	*	7.23295
15	7839537	7840117	*	1.74914
4	56388191	56388591	*	5.38742
4	138934074	138934509	*	2.54002
4	152344566	152345068	*	5.37833
11	121393237	121393756	*	5.39757
6	54254637	54255565	*	1.21651
1	193095029	193095790	*	3.57356
16	44892613	44893286	*	1.65358
15	43566077	43566578	*	1.93676
5	73325762	73326167	*	3.90736
10	23223754	23225718	*	1.1261
2	166922065	166923486	*	1.32601
18	78597723	78598627	*	2.38672
10	60113509	60114408	*	1.05299
4	116077902	116078326	*	2.29049
7	98972191	98972593	*	4.34829
9	113631706	113632106	*	7.21356
2	31828482	31828882	*	7.20116
5	121522176	121522656	*	2.41452
7	34019074	34020876	*	1.01267
1	34167064	34168457	*	1.0515
11	56264794	56265257	*	3.63615
11	76374183	76374758	*	3.23848
2	135577868	135578716	*	1.60883
9	6429682	6430368	*	2.6847
10	57408016	57408539	*	1.74674
15	78332966	78333366	*	4.65294
1	186306570	186306970	*	4.24468
10	84227710	84228445	*	1.44736
6	108760005	108760747	*	1.33507
5	32144224	32145757	*	1.45326
11	108648334	108648859	*	1.75867
8	45903282	45904028	*	2.05079
4	59331218	59331731	*	1.99562
18	70711732	70712132	*	4.36563
15	81283993	81285194	*	1.47586
10	24267152	24267841	*	1.13773
5	33789606	33790006	*	3.32
19	34563016	34563416	*	5.40912
10	19025255	19025783	*	3.56224
14	63372135	63373668	*	1.1561
2	32217133	32217533	*	7.15188
17	10111501	10111901	*	7.16646
6	116049396	116049901	*	3.66592
8	69360260	69361059	*	1.96048
2	108491613	108492050	*	3.19028
15	102285362	102286277	*	1.0968
3	116744728	116745153	*	4.23666
3	95889329	95889820	*	2.18797
1	92601713	92602113	*	4.72556
8	8504460	8505331	*	1.77627
X	50320127	50320632	*	3.46727
3	36205241	36205677	*	3.19252
2	135579714	135580681	*	1.07638
4	59548611	59549218	*	2.01791
2	32757648	32758446	*	2.58814
13	33273913	33274547	*	1.9331
11	59546424	59547530	*	1.26219
19	29163399	29164667	*	1.13673
8	54668757	54669157	*	7.18218
16	4376090	4376490	*	7.14317
10	42377904	42379292	*	1.05592
11	88419610	88420371	*	2.56001
15	55420695	55421095	*	3.67604
3	122777183	122777583	*	7.15634
15	64429691	64430091	*	2.37131
3	30030997	30031893	*	2.95761
16	46317020	46317420	*	4.27463
11	76045374	76045864	*	1.90909
5	96953040	96954461	*	1.22934
8	15781634	15782980	*	1.20873
13	70983337	70983777	*	2.73384
18	68117841	68119229	*	1.03282
X	72519790	72520286	*	1.94855
7	49459139	49460055	*	1.71973
1	165260059	165260505	*	1.63665
1	185849018	185849449	*	5.40543
11	111579696	111580449	*	1.67544
12	35337063	35337883	*	1.52461
4	148642426	148643309	*	2.13192
3	84311115	84311955	*	2.67441
6	33445289	33446076	*	2.88182
4	135600656	135601115	*	1.94676
13	100655541	100655971	*	2.88888
5	16758827	16759259	*	3.04698
13	60023884	60025142	*	1.117
1	57445255	57446010	*	1.91276
13	94109398	94110129	*	2.66741
9	60678172	60679105	*	1.85476
5	90958913	90959387	*	5.34683
8	91948837	91949237	*	3.33314
16	13058577	13058982	*	3.12183
1	72110446	72111107	*	2.28143
15	62156006	62157062	*	1.606
4	36014686	36015240	*	3.26217
9	123348190	123349042	*	1.72782
10	16866263	16867523	*	1.65565
11	28784140	28784540	*	4.08066
1	60863172	60863616	*	1.61202
19	37662209	37662927	*	3.20935
10	23444075	23444784	*	2.29883
16	8661421	8661821	*	7.13769
8	93561077	93562460	*	1.26492
15	57769263	57770068	*	1.81569
15	98439888	98440288	*	4.12067
13	94604405	94605103	*	2.70366
3	93445135	93446161	*	1.71019
5	122560168	122561152	*	1.90985
17	87270090	87271154	*	1.02424
10	107498932	107499419	*	7.24113
17	8013496	8013998	*	1.61987
1	63815738	63816201	*	2.44026
1	87132461	87133311	*	2.44434
8	124344026	124344426	*	7.74382
9	67012131	67013060	*	2.07462
1	156502149	156502992	*	1.81178
19	41836511	41837243	*	1.46056
13	49646123	49646946	*	2.27277
12	108146142	108146542	*	7.19998
11	121680013	121681289	*	1.39486
11	93830955	93831355	*	7.11193
14	40670790	40671630	*	2.13158
10	57362515	57363210	*	2.44001
5	114045337	114045894	*	2.00688
9	116204374	116205244	*	1.39264
3	60509933	60510367	*	2.33033
12	86007193	86007636	*	1.23311
16	4731196	4731634	*	1.75154
15	61480506	61481328	*	1.31683
3	146177408	146177808	*	7.15068
13	98614996	98615691	*	1.77772
8	32824945	32825418	*	2.29133
8	96579310	96580074	*	2.44855
2	157289545	157289945	*	7.22289
13	94107032	94107432	*	7.12563
5	115990876	115992067	*	1.3583
17	74571842	74572423	*	2.87824
13	63287652	63288636	*	1.62623
11	108930125	108931039	*	1.80108
13	70953170	70953617	*	2.10519
6	146626557	146626957	*	7.18
16	32698176	32698778	*	1.53977
7	75046805	75047396	*	2.19007
15	8219277	8220044	*	1.61841
9	35236150	35236912	*	1.33516
3	147152623	147153467	*	1.71203
18	62486484	62487017	*	2.71981
8	92124074	92124771	*	1.92428
10	79253110	79253522	*	2.43232
8	61086161	61086585	*	3.278
13	34315241	34315699	*	2.81297
11	45953139	45954245	*	1.36912
3	57211117	57211971	*	1.66119
11	4653893	4654389	*	1.95551
10	111835805	111836285	*	2.67987
1	33852934	33853561	*	1.30992
6	8509438	8509838	*	4.31957
4	152151997	152152546	*	2.68251
5	21258776	21259176	*	5.32575
13	16843644	16844374	*	2.77145
16	92369886	92370420	*	2.70297
15	81931299	81931710	*	2.16741
8	123769321	123769765	*	2.34761
X	168666633	168667475	*	1.86618
7	80452539	80453051	*	2.36947
2	31042380	31043215	*	2.27391
2	117426520	117428107	*	1.103
19	4143753	4144637	*	1.3145
3	121409644	121410313	*	2.52657
16	57219774	57220502	*	2.92894
10	56254303	56255530	*	1.11736
10	39514474	39514874	*	4.31268
13	91519601	91520413	*	1.56481
17	65971135	65971843	*	2.19913
18	74349314	74349916	*	2.47387
18	89855880	89856404	*	3.37559
5	142780148	142780894	*	3.07152
X	105087986	105088386	*	4.74124
5	123147646	123148046	*	2.82571
2	29509679	29510440	*	1.93373
11	111584768	111585514	*	2.76158
18	16877081	16877959	*	1.38578
17	81062315	81062715	*	5.3537
2	55711869	55712714	*	1.43215
5	5013049	5013449	*	2.26444
1	20693256	20694394	*	2.23823
3	65046488	65047290	*	1.7364
7	89882454	89883199	*	3.7045
12	104020565	104022027	*	1.12947
13	110982728	110983414	*	1.51552
6	124942566	124943153	*	1.84936
11	64395497	64395897	*	4.0543
15	36727101	36727501	*	5.3355
11	4788652	4789574	*	1.65391
15	76898737	76899208	*	2.98271
4	45275027	45275427	*	5.31692
7	115886684	115887578	*	1.54611
6	120813155	120813628	*	1.54458
18	78532391	78532791	*	5.34437
8	122913533	122914149	*	1.56779
5	93251454	93251854	*	4.6801
6	22216708	22217157	*	2.78412
8	94665158	94665639	*	2.32018
5	106843844	106844588	*	1.14064
X	37518178	37518578	*	7.17225
7	81649495	81650415	*	1.7585
2	117498014	117498460	*	1.46993
16	44891260	44891995	*	1.17065
17	24769489	24770443	*	1.39839
9	78020530	78020930	*	3.93149
17	8335133	8335636	*	3.31911
4	83233197	83233874	*	1.30026
11	72580811	72581564	*	1.63275
1	87107954	87108672	*	1.24073
19	35847166	35848036	*	1.84989
5	51708525	51708925	*	7.13036
1	186183377	186184291	*	2.02363
17	47305338	47306051	*	2.74047
17	29275451	29277002	*	1.22408
3	65298973	65300130	*	1.29112
17	46513777	46514742	*	1.15702
6	72956906	72957909	*	1.02954
19	4604057	4604457	*	4.34261
6	140567915	140569223	*	1.14136
19	59931531	59932191	*	2.49092
6	88723912	88724312	*	4.03602
5	121798576	121799118	*	1.54188
16	37909784	37910555	*	1.0084
10	12570929	12571509	*	2.20377
17	26357627	26358075	*	7.28232
13	96818709	96819109	*	5.32399
5	135196932	135197656	*	1.21566
19	16349373	16350242	*	1.79862
10	77375716	77376828	*	1.85526
13	17760503	17761176	*	1.43231
13	64301462	64302947	*	1.20259
1	59709511	59710408	*	1.04065
10	31473109	31473608	*	1.61254
10	95250288	95250759	*	2.14465
8	95186497	95187203	*	1.56496
10	5239126	5239855	*	1.75702
X	132589228	132589628	*	7.12242
9	21702649	21703179	*	1.6676
16	17558616	17559542	*	1.42496
1	78844226	78844779	*	1.95523
17	80046837	80047247	*	3.3012
11	31174550	31175338	*	2.10603
6	65576641	65577044	*	3.86073
10	110767164	110767564	*	4.21497
11	76144404	76144815	*	2.4289
1	71927353	71928556	*	1.22819
19	35845069	35845541	*	2.30444
5	151317095	151317897	*	1.86545
14	45715904	45716912	*	1.27258
15	6737874	6738345	*	1.89495
2	128379017	128379417	*	4.71325
11	84403877	84404301	*	3.56029
1	120685489	120686577	*	1.09857
15	99742334	99742948	*	2.60923
17	75584037	75585478	*	1.42093
2	155692291	155692834	*	1.80209
10	116987521	116988823	*	1.14231
1	162567303	162568096	*	1.11176
15	7868405	7869248	*	1.03792
15	62141085	62141485	*	4.69323
15	43450237	43452026	*	1.06409
5	146210276	146210873	*	2.54419
15	10929072	10929753	*	2.46876
7	109845590	109847063	*	1.09044
5	4546286	4547041	*	1.33138
14	54451659	54452827	*	1.23231
10	43104438	43104838	*	4.71707
16	65616136	65616775	*	1.0242
15	61179815	61180451	*	2.37174
1	64705595	64705995	*	5.29362
5	33788559	33789084	*	2.00502
2	25350633	25351033	*	7.096
8	88222120	88223257	*	1.6487
13	54256348	54256919	*	1.80268
1	130662919	130663485	*	1.58252
5	90809189	90809919	*	2.03874
2	83544731	83545161	*	3.44998
11	69523696	69524433	*	1.58872
15	33468009	33468409	*	7.07603
15	52965143	52965967	*	1.45862
13	104423621	104425045	*	1.20379
1	145835052	145835452	*	4.08843
10	82797451	82798414	*	1.51036
16	48813454	48814506	*	1.00554
5	21380282	21380808	*	2.22643
2	117497235	117497977	*	1.66101
17	6029328	6030228	*	1.0289
7	112026691	112027584	*	1.05135
7	140747955	140748716	*	1.69489
14	31501678	31503436	*	1.04781
12	87813376	87813776	*	4.59779
3	122846304	122847269	*	1.88141
8	74014294	74014694	*	4.29994
1	69416699	69417948	*	2.11832
2	51962997	51963397	*	7.15935
3	122932306	122933322	*	1.05271
2	117561157	117561758	*	1.3296
6	59410374	59410903	*	4.18665
3	98283486	98284580	*	1.79869
11	6109638	6110631	*	1.11988
8	86682616	86683016	*	3.918
17	36123356	36124173	*	1.3432
10	121421943	121423308	*	1.01671
6	85359348	85359856	*	2.62574
6	117818182	117818631	*	1.92188
15	62568864	62570510	*	1.01435
15	59030977	59032273	*	1.18525
10	79869143	79869543	*	5.29979
10	69466546	69466946	*	3.03136
9	63564829	63565593	*	1.1707
4	58574425	58574918	*	1.93156
2	13454406	13455624	*	1.13404
5	31950496	31951255	*	1.38463
8	84750056	84750487	*	1.64937
15	64391339	64392401	*	1.24592
13	33268879	33269698	*	1.52891
13	63417527	63417927	*	7.09716
15	95269298	95269698	*	4.16645
11	57802851	57803251	*	7.0586
3	79088846	79089732	*	1.3143
3	145544355	145545569	*	1.56255
3	65386308	65386708	*	7.08713
4	138929738	138930775	*	1.37338
16	57071208	57071797	*	1.2191
10	21711078	21711631	*	1.74565
8	25044922	25045359	*	2.19229
19	36306610	36307031	*	4.71629
9	57879734	57880543	*	2.00405
2	128660071	128660471	*	3.36812
15	95722311	95723492	*	1.34972
11	69225912	69226723	*	2.21106
11	58220528	58221462	*	1.36886
6	91179301	91179716	*	1.73384
5	149243237	149244088	*	1.00814
15	66709008	66709408	*	4.29483
13	63261166	63262201	*	1.28479
16	45630811	45631264	*	1.73648
15	59187009	59187409	*	2.77196
15	6601401	6601801	*	4.17027
11	98964471	98964871	*	4.58085
5	52347243	52347811	*	1.20099
2	75488218	75489284	*	1.09287
11	16757943	16758907	*	2.1724
3	102384645	102385045	*	4.06494
4	63617360	63617760	*	7.08761
5	53585096	53586416	*	1.46562
15	78216763	78217163	*	4.64901
12	9163901	9164756	*	1.34165
10	68075664	68076956	*	1.12173
11	59527467	59528161	*	1.9296
12	86125883	86126390	*	1.39115
11	86544465	86545111	*	1.43889
8	94779627	94780351	*	1.13164
5	31718738	31719458	*	1.99267
9	77544168	77544736	*	3.10621
10	21674609	21675009	*	3.32951
9	100427429	100428230	*	1.72344
19	47220478	47220878	*	5.30868
5	5231032	5231768	*	1.62842
X	50256327	50256727	*	3.74888
4	63622738	63623489	*	2.93309
8	11547555	11548018	*	1.94908
2	26279439	26279839	*	3.9926
17	56340705	56341133	*	3.22856
15	41651459	41652412	*	1.28891
2	61077013	61077558	*	1.86537
9	108615696	108616373	*	2.04397
15	78367792	78368331	*	1.77432
18	70385846	70386246	*	7.05558
3	102575453	102575900	*	1.85133
15	61112464	61113045	*	1.71254
1	39595486	39595975	*	3.32225
8	87500034	87500902	*	1.05662
7	89778738	89779204	*	1.25309
1	170740166	170740905	*	1.45193
16	20470418	20470901	*	2.29628
4	143014803	143015578	*	1.29163
17	47321017	47321515	*	1.18275
14	120545043	120545490	*	1.63731
10	59159206	59160150	*	1.21642
11	46013242	46013642	*	4.66636
1	21122163	21122942	*	1.41099
1	92110990	92111436	*	1.92082
9	66641322	66641910	*	2.27181
8	127534759	127535159	*	4.69003
11	102919285	102919685	*	7.05143
5	113766427	113767398	*	1.39583
1	89497796	89498338	*	2.52289
7	112312682	112313154	*	1.58792
13	107157800	107158906	*	1.30048
5	31908462	31909397	*	1.48093
2	114485165	114485709	*	1.648
6	108680210	108680610	*	7.0439
9	31191722	31192727	*	1.10071
13	16936338	16936764	*	7.04064
11	46017934	46018401	*	1.66353
10	115594945	115595710	*	1.33351
19	38011456	38012779	*	1.24718
2	134186280	134187140	*	1.93384
2	61077956	61078423	*	3.31425
2	157289958	157290604	*	1.68279
1	119050465	119051377	*	1.18877
12	103969130	103969548	*	1.91626
17	29171301	29172442	*	1.02345
6	116083369	116083769	*	7.06457
4	4725538	4725975	*	4.26663
9	67371167	67371636	*	2.68606
5	123831671	123832585	*	1.77257
1	78514596	78515025	*	1.69213
2	113679004	113679404	*	7.13525
10	59477944	59478523	*	2.54321
5	73413031	73413803	*	2.47841
16	24246376	24247144	*	1.88421
8	23697851	23698450	*	1.18864
15	62203390	62203790	*	3.90181
6	83294198	83294632	*	2.54522
15	36761773	36762519	*	1.73307
16	24011468	24011868	*	7.10303
6	82987023	82987430	*	2.91121
13	25014719	25015381	*	3.2592
7	69683325	69683725	*	5.30525
3	29957401	29958043	*	2.51993
2	84379088	84380100	*	1.2986
13	70981481	70981881	*	4.67967
13	98399777	98400177	*	2.39686
15	68000966	68001474	*	3.05506
5	86392316	86392716	*	3.60255
12	80420384	80421496	*	2.18559
11	57693080	57693480	*	7.05598
2	134322509	134323178	*	2.48935
1	60878830	60879230	*	7.02331
1	186304500	186305047	*	3.77698
2	157407365	157408670	*	1.11808
8	80365997	80366635	*	1.00168
1	186314049	186314936	*	1.33976
15	38662184	38662636	*	1.88553
6	90563911	90565087	*	1.43628
18	63824877	63825397	*	1.21505
1	189448003	189448591	*	2.06022
11	70079596	70080155	*	2.21282
4	88958792	88959212	*	3.52067
16	57371034	57371827	*	1.87877
14	70571252	70572135	*	1.1467
9	7603675	7604075	*	5.26547
13	49511408	49512642	*	1.06472
11	3249324	3250013	*	2.31316
3	83749320	83749975	*	3.52697
7	55611553	55612213	*	2.59223
8	127622151	127622794	*	3.62619
14	99283076	99283517	*	2.2952
16	57087687	57089612	*	1.16649
3	122226021	122226421	*	3.89205
17	64499395	64500120	*	1.94973
1	81716981	81717468	*	2.26283
14	22648214	22648988	*	2.37827
11	102135507	102135907	*	7.07265
1	186318189	186319103	*	1.32285
7	143153353	143153813	*	2.61286
8	89424530	89424930	*	2.33159
7	143892709	143893109	*	5.28425
4	108690372	108690873	*	1.79499
1	58781995	58782788	*	2.41266
4	58330792	58331192	*	7.05092
1	157207156	157207556	*	5.25483
17	73278927	73280031	*	1.34492
15	42259839	42260239	*	3.97489
1	176628887	176629287	*	3.87067
15	7904935	7906670	*	1.2071
16	15068430	15069417	*	1.78482
10	97245388	97245788	*	3.39643
15	7872443	7872860	*	1.95694
1	155720353	155720753	*	4.54097
15	27782163	27782716	*	2.05201
10	74906477	74906877	*	7.13847
8	125648452	125649426	*	2.53341
19	47207043	47208045	*	1.77697
11	119748475	119749381	*	1.21202
11	48709724	48710680	*	1.83393
7	113700861	113701261	*	7.03335
8	79769947	79770347	*	7.05004
13	70785222	70786281	*	1.06374
18	33425540	33426025	*	3.33311
3	106694860	106696044	*	1.3304
14	45428760	45429236	*	1.96435
2	71497794	71498194	*	4.62064
11	22390276	22390676	*	7.02284
3	34135052	34135452	*	4.65405
10	120453112	120453512	*	2.84646
15	99734983	99735438	*	2.65236
4	134771878	134772444	*	2.27809
6	89319881	89320281	*	4.27617
16	23984506	23984906	*	3.21369
4	137321009	137321420	*	1.32993
18	67502990	67503409	*	2.11384
10	111650036	111651026	*	2.38246
14	21792158	21792558	*	3.28082
2	117739625	117740928	*	1.35145
14	40678363	40678900	*	1.48278
9	5046879	5048745	*	1.02443
2	118051290	118051690	*	4.26071
2	125382819	125383733	*	1.9083
15	33923821	33924277	*	1.20944
2	117504977	117505793	*	1.50952
18	35512633	35513366	*	2.77538
11	51944185	51944585	*	7.05943
2	115611395	115612138	*	2.43353
2	113595732	113596789	*	1.4568
3	83606492	83607053	*	3.25986
2	84381120	84381841	*	3.02756
3	142860454	142860854	*	5.23951
10	39221347	39221747	*	4.64593
13	48719939	48721117	*	1.08819
17	74256135	74257154	*	1.01164
11	86468422	86469019	*	1.05759
8	75815463	75816307	*	1.57037
11	68760554	68760954	*	7.07472
3	22017734	22018882	*	1.50087
15	82031430	82032143	*	1.44764
10	7109171	7109600	*	2.12153
17	44805543	44805943	*	7.00341
3	84225271	84226136	*	3.05504
8	92040159	92040593	*	3.00686
12	73369822	73371032	*	1.42813
2	117842962	117844221	*	1.58519
1	14378347	14379282	*	1.48687
3	90482281	90482681	*	4.26918
8	67211011	67211511	*	2.26831
2	117464558	117465590	*	1.80774
1	90633138	90633538	*	5.26019
2	68814093	68814974	*	1.42274
6	67244140	67244657	*	1.46511
5	31992349	31993067	*	1.28746
16	57246403	57247865	*	1.44521
6	91178097	91179152	*	1.12341
1	71853263	71854237	*	1.64211
4	109317264	109317710	*	2.28506
8	15677994	15678394	*	7.02441
18	40351909	40352386	*	1.49571
15	43452246	43452952	*	1.74046
16	16714640	16715040	*	4.62278
18	64779296	64779899	*	2.44228
3	69629356	69630136	*	1.6915
8	13745561	13746059	*	1.74009
3	38289185	38289742	*	1.39109
11	75918018	75918655	*	1.48224
8	118968745	118969145	*	7.0257
8	69415298	69415698	*	3.36583
5	151293829	151294732	*	1.82445
14	45729830	45730230	*	5.38542
11	6430488	6431622	*	1.18825
8	94953590	94953990	*	2.57754
2	155649172	155649572	*	7.08074
13	70880843	70882168	*	1.1036
15	61950504	61951143	*	1.50466
3	79439675	79440385	*	1.76906
13	34582265	34583890	*	1.00768
4	109317917	109318397	*	2.42787
1	6357582	6358366	*	1.55861
2	30023890	30024290	*	2.42548
13	104597197	104597698	*	1.88635
12	33294886	33295286	*	4.58849
2	4573408	4573837	*	1.66501
13	49516136	49517561	*	1.06552
16	55450792	55451401	*	2.42056
15	31187021	31187501	*	1.09337
9	113855404	113855804	*	4.21396
13	85523198	85523598	*	5.24436
3	145596580	145597720	*	1.46056
2	84387220	84388268	*	1.54298
8	36342481	36342881	*	7.06296
3	29945151	29945933	*	1.54267
7	33929315	33929715	*	3.72787
13	110530969	110531426	*	1.21293
1	78516173	78516591	*	3.55205
17	26835000	26836600	*	1.08165
2	116982937	116983337	*	5.23029
X	16484968	16485855	*	2.1133
19	12773684	12774099	*	1.55419
1	45070249	45070798	*	2.32415
15	3696618	3697018	*	5.23117
5	30053515	30053948	*	3.67703
9	94551948	94552435	*	1.80717
1	178878051	178878902	*	2.22451
2	167612921	167613321	*	4.65094
10	120258184	120258876	*	2.42526
13	94133705	94134339	*	1.64439
11	95268425	95268825	*	7.02908
13	52813841	52814241	*	2.10376
6	119456043	119456545	*	1.28349
3	38131309	38132104	*	1.69954
13	52135624	52136548	*	2.13419
2	165167879	165168398	*	1.93876
11	100211425	100211871	*	2.2278
18	36538190	36538736	*	2.68858
1	78513689	78514162	*	2.63251
9	25061820	25063086	*	1.06595
12	9635097	9636164	*	1.64548
8	95185542	95185981	*	1.48136
9	74998741	74999341	*	1.54421
7	118088177	118088577	*	2.66306
19	61046272	61047344	*	1.70328
5	110807859	110808312	*	3.22388
14	22948619	22949151	*	1.65896
9	116170640	116171040	*	3.8771
15	42384067	42384467	*	2.88981
3	8116476	8117364	*	1.19245
16	92774750	92775354	*	1.8511
5	145076841	145077646	*	1.31254
1	170529443	170530315	*	1.58766
5	31986974	31987374	*	2.56868
6	38458254	38458654	*	3.22142
17	22181093	22181887	*	2.02291
10	38870290	38870740	*	1.59197
4	8646598	8647517	*	1.39038
1	78722439	78723374	*	1.28963
8	119013568	119014490	*	1.75714
14	72980114	72980838	*	3.11977
6	59343641	59344041	*	6.98374
6	17247303	17248146	*	1.87304
19	55981914	55983007	*	1.78449
15	58799851	58800481	*	1.93371
6	12458442	12458842	*	3.96609
13	85436205	85437098	*	1.11789
3	145592176	145593558	*	1.10988
8	122910041	122911115	*	1.29697
10	77095105	77095893	*	1.37892
16	55456706	55457141	*	1.5975
11	69146527	69146927	*	3.42537
10	68074339	68075614	*	1.06549
4	12170976	12171877	*	1.51661
8	27547488	27547888	*	2.9547
2	109507532	109508241	*	2.2188
2	145523386	145523793	*	3.52049
10	95479565	95480035	*	2.50342
13	33741857	33742579	*	2.18789
11	108642203	108643128	*	1.60299
4	59332102	59332833	*	1.85985
6	108637615	108638567	*	1.04109
3	41239629	41240462	*	1.35722
4	143020176	143021557	*	1.76221
6	72450093	72450604	*	2.00821
9	116046715	116047768	*	1.70547
15	95828972	95829372	*	2.87943
13	104603708	104604621	*	1.33943
12	54742111	54742511	*	7.0307
10	44953216	44953693	*	2.1633
16	95615330	95615987	*	1.60457
11	88388696	88389304	*	2.75952
15	66600237	66600931	*	2.57192
13	111062188	111062600	*	2.71215
4	123341482	123341882	*	3.93832
17	8152774	8153174	*	7.0147
19	42116789	42117382	*	1.78831
15	32321930	32322802	*	1.28093
2	14810888	14811526	*	2.8074
11	56106981	56107667	*	1.8509
16	57240423	57241301	*	1.11873
15	11399113	11399730	*	1.92031
9	116211193	116212638	*	1.02691
2	163261640	163262754	*	1.16278
8	106872201	106872982	*	1.44426
16	24750240	24750768	*	2.62005
5	52774199	52775208	*	1.29998
10	4055785	4056585	*	1.96897
6	71734853	71735628	*	1.97066
13	70789755	70790360	*	2.50266
8	127628164	127628893	*	2.32962
10	16888642	16889054	*	1.71681
10	66688773	66689173	*	2.26103
12	17278422	17278822	*	5.2769
X	105229576	105230531	*	1.74721
1	183600127	183601141	*	1.54459
3	89905330	89906020	*	1.52793
19	28264780	28265180	*	3.75956
10	17233271	17233671	*	6.99681
8	87587325	87587725	*	3.26167
12	16582684	16583279	*	2.79746
9	94551090	94551844	*	1.45969
11	67981044	67981742	*	3.25582
1	176842078	176842568	*	1.31781
2	19690585	19690985	*	6.9935
16	31109319	31109762	*	2.17189
3	65835313	65835713	*	4.57664
13	17781140	17781595	*	2.46309
1	88997361	88997761	*	2.32124
11	70473338	70473738	*	5.21947
4	63620584	63621919	*	1.32
1	39594588	39595139	*	2.06384
17	8017701	8018101	*	2.76258
11	88494785	88496001	*	1.30386
17	44160413	44160984	*	2.71718
17	74277961	74278457	*	1.46469
10	99078870	99079488	*	1.83896
1	7452081	7452481	*	7.07551
2	122136285	122136782	*	1.53622
6	28846036	28846560	*	2.66799
6	133082178	133082615	*	1.15903
12	8912066	8912466	*	3.57004
11	69013028	69013428	*	3.33338
13	63378912	63379601	*	1.69186
1	81927439	81927914	*	2.31631
12	72808091	72808655	*	1.20246
1	88401627	88402289	*	1.68471
2	135697244	135697644	*	2.59384
14	54463116	54464760	*	1.20581
10	116574914	116576082	*	1.26207
15	58979631	58980074	*	1.75951
12	70871597	70871997	*	2.06098
1	145816950	145817424	*	2.25392
15	78159399	78159799	*	2.77605
4	66745830	66746327	*	1.5303
1	145833149	145833571	*	1.23744
9	79178747	79179147	*	6.97015
11	89078446	89078846	*	3.30789
5	93132201	93132601	*	7.02002
3	123547380	123547780	*	6.98619
1	92581153	92582578	*	1.08052
5	139122907	139123307	*	5.21703
19	5687431	5688040	*	1.44375
1	158566682	158567192	*	2.06718
10	23443097	23443497	*	5.19287
1	21111603	21112372	*	1.16356
17	25758847	25759896	*	1.34603
7	82072182	82072701	*	1.41873
15	56697115	56697606	*	1.82761
1	152830389	152830789	*	4.36032
2	167230136	167230743	*	3.77917
1	39786504	39786904	*	3.8454
9	5263612	5264094	*	5.19075
14	14661083	14661483	*	5.20821
6	6577910	6578627	*	1.1457
15	7961449	7961849	*	3.01285
7	28725262	28725716	*	2.6107
9	78083229	78084372	*	1.13162
9	96667324	96668114	*	2.6534
1	138523953	138524466	*	4.64812
11	77517856	77519045	*	1.19858
8	123103417	123103817	*	6.9745
2	84380303	84381104	*	1.14523
15	3737428	3738428	*	1.54997
14	76715815	76716215	*	3.46274
4	111708965	111709498	*	2.87758
11	56231903	56232303	*	3.85641
5	138720721	138721121	*	6.9682
15	101287813	101288213	*	7.05144
15	90876810	90877228	*	1.92297
1	92699426	92699826	*	3.3355
8	55062848	55063345	*	1.45084
2	103939970	103940370	*	6.96129
16	37609739	37610381	*	1.34579
16	57237048	57237701	*	1.74958
18	68853609	68854052	*	2.61407
8	40760570	40761475	*	1.54091
18	44605007	44605541	*	1.33274
8	87615414	87616020	*	1.56274
13	52341024	52341640	*	1.68062
16	61159261	61160231	*	1.78152
15	79231771	79232229	*	1.29478
9	25162964	25163747	*	1.29806
4	45490001	45490638	*	1.44011
11	4226709	4227151	*	4.19127
6	83029566	83030024	*	1.37786
2	113469866	113471050	*	1.15456
1	160348701	160349301	*	1.21543
3	66072046	66072729	*	2.0125
2	125148562	125148962	*	2.90825
10	68084816	68085849	*	1.18396
3	31050463	31051015	*	2.02235
16	23315885	23316285	*	4.08939
4	141272445	141273211	*	1.23736
12	71061583	71062305	*	2.09407
17	15180824	15181502	*	1.66241
14	3690633	3691387	*	1.97266
1	81929466	81930140	*	1.95486
14	22945425	22946381	*	1.44407
16	38199882	38200644	*	3.57964
2	135618468	135619749	*	1.54878
5	90985856	90986256	*	3.27033
10	81380046	81380869	*	1.27867
19	10579807	10580328	*	1.50271
8	129410599	129411341	*	2.66974
8	14650781	14651451	*	1.61503
14	60971176	60971576	*	6.9559
13	110682331	110683189	*	1.86042
6	17115641	17116094	*	3.71361
2	155064411	155064811	*	6.99043
18	52669099	52669644	*	1.47503
16	45696455	45696956	*	2.48605
3	116866181	116866581	*	6.98374
1	176636584	176636984	*	6.97314
15	97990473	97991149	*	1.72982
13	90541300	90541853	*	2.61861
1	45716433	45717138	*	2.15445
13	16910972	16911452	*	2.09497
15	98419270	98420040	*	1.28549
1	135495599	135495999	*	7.00931
10	21534471	21535449	*	1.32436
4	123560504	123560951	*	2.0196
10	28527521	28527973	*	3.32591
1	72109246	72109686	*	2.16356
19	53721291	53721733	*	1.79972
10	19067852	19068252	*	2.54939
9	47536630	47537383	*	2.03221
15	79965655	79966127	*	1.86526
19	41900470	41901507	*	1.3944
1	131164078	131164648	*	2.95124
10	7063426	7063826	*	2.11947
7	89990353	89990874	*	1.60579
1	183774605	183775012	*	4.18055
2	112946465	112947718	*	1.36329
17	75580717	75581609	*	1.25183
15	25916588	25918037	*	1.01928
15	38911376	38912232	*	1.21606
18	67523211	67523713	*	3.80713
1	186313023	186314006	*	1.80174
12	44315927	44316327	*	1.83879
7	16029037	16029659	*	1.53003
18	35323059	35323459	*	4.5415
3	55121431	55122321	*	1.50506
2	127116694	127117247	*	1.96737
17	36124566	36125359	*	1.59654
8	111555556	111556328	*	1.82794
1	181884896	181885679	*	1.31529
11	60667718	60668733	*	1.11399
15	78215298	78216206	*	1.3325
5	32214767	32215167	*	6.98816
7	89774283	89774988	*	2.46991
14	23015201	23015940	*	1.98821
12	105523293	105523693	*	7.03444
8	122897298	122897698	*	4.09211
8	88991504	88992264	*	1.22275
8	92168450	92168978	*	1.26603
6	116084397	116084827	*	1.64244
13	45838781	45839899	*	1.16606
10	130270487	130270908	*	1.65021
10	95380243	95380675	*	1.73072
15	79262191	79262789	*	2.06092
10	50468766	50469166	*	2.63048
7	100256777	100257429	*	1.13155
7	83978789	83979288	*	2.76632
18	6030982	6031382	*	6.92388
9	23064385	23064947	*	2.00802
16	13139381	13139781	*	6.94273
10	67982069	67983198	*	1.83081
6	113457516	113457981	*	4.52586
16	55663053	55663482	*	2.51504
9	9093651	9094051	*	6.96436
6	112925721	112926460	*	1.24657
16	32734466	32735138	*	2.0055
1	145832326	145832973	*	1.12709
2	135534281	135535069	*	1.31917
1	167097868	167098950	*	1.05823
2	113880826	113881226	*	6.92645
2	109236219	109236914	*	3.48626
10	33894751	33895345	*	1.49718
19	53588486	53589442	*	1.39348
11	62171708	62172178	*	2.06371
11	29642287	29642687	*	3.29044
8	108272262	108273021	*	1.92046
13	31742780	31743460	*	1.30938
2	130332803	130333584	*	1.64094
5	4298475	4298875	*	4.52191
15	11831855	11832550	*	6.93837
2	117759255	117759812	*	2.05944
2	35771422	35772003	*	1.15231
18	16878510	16879183	*	1.53224
4	114791636	114792328	*	2.76252
1	72114382	72115356	*	1.48528
11	88448480	88449217	*	1.64797
3	121262409	121263183	*	1.18316
10	58912654	58913770	*	1.49801
3	41155249	41155762	*	2.02359
16	65620892	65621895	*	1.09049
17	71300932	71301396	*	2.10803
12	70601670	70602304	*	1.40401
2	117811660	117812157	*	3.21705
8	41051268	41051692	*	1.69693
8	41051983	41052383	*	2.60739
1	186312261	186313018	*	2.17007
8	95640597	95640997	*	1.85612
17	56336590	56337871	*	1.17014
18	33511158	33511558	*	6.97807
10	121461835	121462250	*	1.17151
1	70173871	70174743	*	1.70197
7	112745998	112747035	*	1.47646
7	110406063	110406546	*	7.00319
18	67774234	67774772	*	1.27058
6	140696628	140697028	*	4.15564
1	132218935	132219469	*	1.62705
1	33831468	33831868	*	2.96847
9	67115966	67116553	*	1.14791
10	84721674	84722116	*	2.18877
12	4967453	4968352	*	1.18918
14	54300631	54301031	*	3.68047
3	107608113	107609081	*	1.69439
13	46381264	46381667	*	5.16427
X	7962780	7963186	*	1.95376
18	3040296	3041157	*	1.52138
10	108019750	108020751	*	1.50753
12	87630783	87631183	*	6.94408
7	99628996	99629461	*	2.91864
1	136157399	136157969	*	3.04625
3	131619592	131620023	*	5.1537
X	7184508	7185521	*	1.50933
1	182109861	182110291	*	2.55566
2	24809127	24809527	*	1.65238
13	63285782	63286719	*	1.77767
13	20300120	20300995	*	1.1153
9	74977930	74979189	*	1.37381
3	37867416	37868186	*	1.82669
4	132316285	132317195	*	1.4083
5	31915281	31915821	*	2.01259
4	95500715	95501115	*	6.90042
2	32061647	32062047	*	2.28195
5	4270672	4271580	*	1.89533
1	45800469	45801164	*	1.24145
1	132220689	132221627	*	1.25314
13	80643556	80644212	*	1.80726
17	10242443	10242843	*	2.4481
18	5464192	5464736	*	3.15269
13	49734603	49735100	*	1.45555
8	125652330	125653175	*	1.44003
14	117166015	117166490	*	2.28229
5	65024141	65024542	*	2.39924
10	93636365	93636819	*	1.53218
7	102091189	102091682	*	1.40474
1	167060195	167060595	*	2.55818
2	72147672	72148931	*	1.07438
18	3382936	3383412	*	1.80637
9	35027375	35029070	*	1.11917
10	66190212	66191040	*	1.60536
16	24025243	24026112	*	1.56571
11	22583849	22584249	*	5.16
3	96140553	96141018	*	3.42622
1	160039900	160040412	*	1.97923
5	29930686	29931687	*	1.34056
16	33742963	33743809	*	1.4716
11	57610742	57611972	*	1.72949
17	71305244	71306197	*	1.02311
17	13210701	13211179	*	1.09565
10	115198514	115198914	*	2.58165
3	41150032	41150599	*	1.36075
2	113468983	113469524	*	1.43518
1	35314033	35314433	*	3.30237
4	83860300	83860700	*	6.91179
8	61609581	61609981	*	6.929
18	44606386	44607327	*	1.13045
11	61978267	61979239	*	1.00182
11	65678176	65679101	*	1.09727
10	83379888	83380288	*	1.5199
17	66418081	66418481	*	2.77862
18	5397717	5398370	*	2.0827
11	20691755	20692455	*	2.17216
2	102774853	102775475	*	1.42601
8	122951626	122952235	*	1.61446
17	33006675	33007259	*	2.47645
15	57711688	57712567	*	2.22481
1	150938359	150938788	*	2.30189
16	95638557	95639096	*	3.41651
4	59203892	59204806	*	1.84071
3	36963730	36964236	*	1.79043
8	93084491	93085285	*	1.27583
18	79296637	79297095	*	3.11633
10	93634864	93635498	*	1.90197
4	126323531	126323931	*	3.54524
9	108525866	108526576	*	1.32692
6	59185799	59186366	*	1.92083
14	61230453	61230853	*	5.17985
1	64883821	64884421	*	1.50445
13	111060956	111061366	*	2.77313
1	155688891	155689291	*	6.89899
3	68402062	68402673	*	1.27743
9	65537810	65538838	*	1.47014
10	67839448	67840267	*	2.92936
3	57419302	57419748	*	1.64386
10	93496560	93497267	*	1.50807
3	151860707	151861329	*	2.47448
7	143180022	143180422	*	6.95899
3	30846939	30847430	*	1.63685
1	106138525	106138956	*	2.38418
3	60296136	60296536	*	2.39251
9	67112279	67112679	*	2.0283
8	92007900	92008365	*	1.39397
13	107621823	107622223	*	6.99744
5	31759992	31760743	*	1.12262
14	123294680	123295215	*	1.56989
15	80682221	80682751	*	2.56172
6	120112037	120112957	*	1.19262
3	131992531	131993335	*	1.41324
11	111578532	111579359	*	1.67019
1	23242260	23243241	*	1.59016
6	72045035	72045438	*	2.26878
[truncated: 8,509 more rows]
