# Supplementary material for: Histone β‐hydroxybutyrylation is critical in reversal of sarcopenia
Source: Aging Cell. 2024 Jul 30;23(11):e14284. doi: 10.1111/acel.14284 (PMC11561670; doi:10.1111/acel.14284)
Supplement: Supplementary file 1 — Data S1. [file ACEL-23-e14284-s001.zip › Supplementary Table 4.xlsx]

## Sheet: 1013new_cutoff_overlap
Gene
Mbd3
Palm3
Gadd45g
Gm2694
Tnfrsf12a
Cox20
Jakmip1
Ttc32
Gm19705
Gm11677
Frat2
Paxx
Sap30l
Avpi1
Gm10125
Selenow
Fau
Mrps26
Gm5425
Gm23910
Hes6
Vamp5
Bola1
Gadd45b
1810062G17Rik
Uqcrq
Hypk
4930471E19Rik
Hyi
Mid1ip1
Mrps11
Gm5617
Smim12
Rps21
Ccdc88b
Siva1
Rpl37
Atp5e
Lsm4
Ch25h
Spsb2
Nr2f6
Ciao2b
Phlda3
Comtd1
Lemd2
4930431P22Rik
Hmga1
Gapdh
Tmem134
Cyp26a1
Crip1
Uqcr11
Snhg20
Rapsn
Smdt1
Pebp1
