# Supplementary material for: Histone β‐hydroxybutyrylation is critical in reversal of sarcopenia
Source: Aging Cell. 2024 Jul 30;23(11):e14284. doi: 10.1111/acel.14284 (PMC11561670; doi:10.1111/acel.14284)
Supplement: Supplementary file 1 — Data S1. [file ACEL-23-e14284-s001.zip › Supplementary Table 5.xlsx]

## Sheet: Sheet1
Gene	Primer sequence(5’→3’)
Cox4i1-qPCR	F: TTCTACTTCGGTGTGCCTTC
	R: GCGAAGCTCTCGTTAAACTG
Cox6a1-qPCR	F: GAGGGTTCAGCTCGGATG
	R: CAACGAACGGGGGTCTCTC
Ndufb11-qPCR	F: AAAAAGCGGCAACGAGAACC
	R: CACGAAGGTGGTCCCAAAGA
Atp5e-qPCR	F: CAGGCTGGACTCAGCTACATC
	R: GTTCGCTTTGAACTCGGTCTT
Gapdh-qPCR	F: TGTCAAGCTCATTTCCTGGT
	R: TAGGGCCTCTCTTGCTCAGT
Cox20-qPCR	F:GAGAACACTCCATGTGCTCGAG
	R:CCAGCATCCTAAAGTCACCAGG
Uqcrq-qPCR	F:CGCCTTCCCAAGCTATTTCAGC
	R:CGACTGCTCAAACTCCTGGTTG
Smdt1-qPCR	F:AGGAGAGGTGGCGATGTCTACA
	R:CACTCGGAGAAGACCAAAGGAC
Uqcr11-qPCR	F:CTGGACTGGGTGCCTTACAT
	R:TGTCTTCCACAGGACTACGC
Cox20-CHIP-qPCR	F:GGCCAGGACATTAACCCGAA
	R:GGTAGAAACCCAGACCGTGG
Uqcrq-CHIP-qPCR	F:AGGTGTCTGGGCCTGTACTA
	R:CAGATGGCTCTCCGCTATGG
Smdt1-CHIP-qPCR	F:GGACTCTTCCTGACCTCCCT
	R:TGGAGGCAAAATCCAGCCTT
Uqcr11-CHIP-qPCR	F:TGACAGCATCCAGGCAGTTGTG
	R:GGCTTTGAGAGACCCTCCACCT
Atp5e-CHIP-qPCR	F:CCGGCTAATCGGAACCACAT
	R:CCTGACAGTGGTGTTCCTCG
